# Supplementary material for: Comparing actuarial and subjective healthy life expectancy estimates: A cross-sectional survey among the general population in Hungary
Source: PLoS One. 2022 Mar 10;17(3):e0264708. doi: 10.1371/journal.pone.0264708 (PMC8912206; doi:10.1371/journal.pone.0264708)
Supplement: S1 File — (XLSX) [file pone.0264708.s007.xlsx]

## Sheet: data
Gender	Age	Education	Type of residence	N of other adults in household	N of children in household	Income quintiles	Self-rated health	GALI	Happiness	Self-reported lifestyle	BMI	Alcohol consumption	Smoking	Ecercise	Expected GALI at 60	Expected GALI at 70	Expected GALI at 80	Expected GALI at 90	Caregiver	Close relatives' life-span	Subjective life expectancy	Actuarial life expectancy	Subjective healthy life expectancy (sHALE)	Healhty life expectancy (HALE)
Male	50	Primary	City/Town	One or more adults	One or more children		Very good/good	Limited, but not severely	7	As healthy or healhtier than others	<30	Max 3-4 days/week	Non-smoker	Some exercise	Not limited at all	Limited, but not severely	Limited, but not severely		No caregiver, and not needed	75-85 years	85	75.09	64.75	67.0391
Male	50	Primary	Capital	Single adult	No children	Q5	Fair-very bad	Not limited at all	3	As healthy or healhtier than others	>=30	5+days/week	Non-smoker	No exercise	Not limited at all	Not limited at all	Not limited at all	Not limited at all	No caregiver, and not needed	85+ years	100	75.09	95	67.0391
Female	50	Tertiary	City/Town	One or more adults	No children	Q5	Very good/good	Not limited at all	5	As healthy or healhtier than others	<30	Max 3-4 days/week	Non-smoker	Some exercise	Not limited at all	Limited, but not severely			No caregiver, and not needed	75-85 years	75	80.69	64.75	68.9618
Male	50	Secondary	Capital	One or more adults	No children	Q1	Very good/good	Not limited at all	4	As healthy or healhtier than others	<30	Max 3-4 days/week	Non-smoker	Some exercise	Not limited at all	Limited, but not severely			No caregiver, and not needed	55-74 years	75	75.09	64.75	67.0391
Male	50	Tertiary	Capital	One or more adults	One or more children	Q2-Q4	Very good/good	Not limited at all	5	As healthy or healhtier than others	<30	Max 3-4 days/week	Non-smoker	Some exercise	Not limited at all	Not limited at all			No caregiver, and not needed	75-85 years	78	75.09	74	67.0391
Male	50	Primary	Village	One or more adults	One or more children	Q1	Fair-very bad	Severely limited	1	Less healthy than others	<30	Max 3-4 days/week	Current smoker	No exercise					No caregiver, but needed	55-74 years	55	75.09	44.75	67.0391
Female	50	Secondary	Capital	One or more adults	No children	Q2-Q4	Very good/good	Not limited at all	5	As healthy or healhtier than others	<30	Max 3-4 days/week	Non-smoker	Some exercise	Not limited at all	Limited, but not severely	Severely limited		No caregiver, and not needed	75-85 years	82	80.69	64.75	68.9618
Female	50	Tertiary	Capital	Single adult	No children	Q5	Very good/good	Limited, but not severely	7	As healthy or healhtier than others	<30	5+days/week	Current smoker	Some exercise	Not limited at all	Not limited at all	Not limited at all	Not limited at all	Has caregiver	55-74 years	90	80.69	90	68.9618
Female	50	Tertiary	Village	One or more adults	No children	Q5	Very good/good	Not limited at all	8	As healthy or healhtier than others	<30	Max 3-4 days/week	Non-smoker	Some exercise	Not limited at all	Not limited at all	Limited, but not severely		No caregiver, and not needed	75-85 years	85	80.69	74.75	68.9618
Female	50	Tertiary	Village	One or more adults	One or more children	Q1	Very good/good	Limited, but not severely	5	As healthy or healhtier than others	<30	Max 3-4 days/week	Non-smoker	Some exercise	Not limited at all	Limited, but not severely	Limited, but not severely	Limited, but not severely	No caregiver, and not needed	75-85 years	100	80.69	64.75	68.9618
Male	50	Secondary	City/Town	Single adult	No children		Very good/good	Not limited at all	9	As healthy or healhtier than others	<30	Max 3-4 days/week	Current smoker	No exercise	Not limited at all	Not limited at all	Not limited at all	Limited, but not severely	No caregiver, and not needed	75-85 years	95	75.09	84.75	67.0391
Female	50	Primary	Village	One or more adults	No children	Q1	Fair-very bad	Not limited at all	8	As healthy or healhtier than others	<30	Max 3-4 days/week	Non-smoker	Some exercise	Not limited at all	Limited, but not severely	Limited, but not severely		No caregiver, and not needed	75-85 years	85	80.69	64.75	68.9618
Male	50	Tertiary	City/Town	One or more adults	One or more children		Very good/good	Not limited at all	9	As healthy or healhtier than others	>=30	Max 3-4 days/week	Non-smoker	No exercise	Not limited at all	Not limited at all	Limited, but not severely		No caregiver, and not needed	75-85 years	88	75.09	74.75	67.0391
Male	50	Primary	Capital	One or more adults	No children	Q2-Q4	Very good/good	Not limited at all	9	As healthy or healhtier than others	<30	Max 3-4 days/week	Current smoker	No exercise	Not limited at all	Not limited at all	Not limited at all	Not limited at all	No caregiver, and not needed	85+ years	90	75.09	90	67.0391
Male	51	Primary	Capital	Single adult	No children	Q5	Fair-very bad	Not limited at all	4	As healthy or healhtier than others	<30	Max 3-4 days/week	Non-smoker	Some exercise	Not limited at all	Limited, but not severely	Limited, but not severely		No caregiver, and not needed	75-85 years	85	75.26	64.75	67.2643
Male	51	Primary	City/Town	One or more adults	One or more children	Q2-Q4	Very good/good	Not limited at all	7	As healthy or healhtier than others	<30	Max 3-4 days/week	Current smoker	No exercise	Limited, but not severely				No caregiver, and not needed	55-74 years	65	75.26	55.25	67.2643
Male	51	Tertiary	City/Town	One or more adults	No children	Q1	Fair-very bad	Limited, but not severely	8	As healthy or healhtier than others	<30	Max 3-4 days/week	Non-smoker	Some exercise	Not limited at all	Limited, but not severely			No caregiver, and not needed	85+ years	75	75.26	64.75	67.2643
Female	51	Tertiary	City/Town	One or more adults	One or more children	Q2-Q4	Very good/good	Not limited at all	8	As healthy or healhtier than others	<30	Max 3-4 days/week	Non-smoker	No exercise	Not limited at all	Not limited at all	Limited, but not severely	Severely limited	No caregiver, and not needed	75-85 years	95	80.77	74.75	69.1315
Female	51	Secondary	Capital	One or more adults	One or more children	Q2-Q4	Very good/good	Not limited at all	7	Less healthy than others	>=30	Max 3-4 days/week	Non-smoker	No exercise	Not limited at all	Limited, but not severely			No caregiver, and not needed	55-74 years	72	80.77	64.75	69.1315
Male	51	Secondary	Capital	One or more adults	No children		Very good/good	Not limited at all	9	Less healthy than others	<30	Max 3-4 days/week	Current smoker	No exercise	Not limited at all	Not limited at all	Limited, but not severely		No caregiver, and not needed	55-74 years	80	75.26	74.75	67.2643
Male	51	Secondary	City/Town	One or more adults	No children	Q2-Q4	Very good/good	Not limited at all	9	As healthy or healhtier than others	<30	5+days/week	Non-smoker	No exercise	Not limited at all	Not limited at all	Limited, but not severely		No caregiver, and not needed	55-74 years	80	75.26	74.75	67.2643
Male	51	Tertiary	City/Town	One or more adults	No children		Very good/good	Not limited at all	9	As healthy or healhtier than others	<30	Max 3-4 days/week	Non-smoker	Some exercise	Not limited at all	Not limited at all	Not limited at all	Not limited at all	No caregiver, and not needed	75-85 years	100	75.26	95	67.2643
Female	51	Tertiary	Village	One or more adults	One or more children	Q1	Fair-very bad	Limited, but not severely	7	Less healthy than others	>=30	Max 3-4 days/week	Non-smoker	No exercise	Not limited at all	Not limited at all			No caregiver, and not needed	55-74 years	75	80.77	72.5	69.1315
Female	51	Secondary	City/Town	Single adult	No children		Very good/good	Not limited at all	9	As healthy or healhtier than others	<30	Max 3-4 days/week	Current smoker	Some exercise	Not limited at all	Limited, but not severely	Limited, but not severely	Severely limited	No caregiver, and not needed	85+ years	100	80.77	64.75	69.1315
Male	51	Secondary	Capital	One or more adults	No children	Q2-Q4	Very good/good	Not limited at all	9	As healthy or healhtier than others	<30	Max 3-4 days/week	Non-smoker	No exercise	Not limited at all	Not limited at all			No caregiver, and not needed	55-74 years	75	75.26	72.5	67.2643
Female	51	Secondary	City/Town	Single adult	No children	Q5	Very good/good	Not limited at all	8	Less healthy than others	>=30	Max 3-4 days/week	Current smoker	No exercise	Not limited at all	Not limited at all	Limited, but not severely		No caregiver, and not needed	85+ years	80	80.77	74.75	69.1315
Male	51	Tertiary	City/Town	One or more adults	No children		Fair-very bad	Limited, but not severely	3	Less healthy than others	<30	Max 3-4 days/week	Current smoker	No exercise	Limited, but not severely	Limited, but not severely			No caregiver, and not needed	55-74 years	70	75.26	45.75	67.2643
Male	51	Tertiary	City/Town	One or more adults	No children	Q5	Very good/good	Not limited at all	8	As healthy or healhtier than others	<30	Max 3-4 days/week	Non-smoker	No exercise	Not limited at all	Not limited at all	Limited, but not severely	Severely limited	No caregiver, and not needed	55-74 years	100	75.26	74.75	67.2643
Male	51	Secondary	Capital	Single adult	No children	Q5	Very good/good	Not limited at all	8	As healthy or healhtier than others	<30	5+days/week	Current smoker	No exercise	Not limited at all	Not limited at all			No caregiver, and not needed	75-85 years	78	75.26	74	67.2643
Female	51	Tertiary	Capital	Single adult	No children	Q5	Very good/good	Not limited at all	7	As healthy or healhtier than others	>=30	Max 3-4 days/week	Current smoker	No exercise	Not limited at all	Limited, but not severely	Limited, but not severely	Limited, but not severely	No caregiver, and not needed	85+ years	100	80.77	64.75	69.1315
Male	51	Primary	Village	One or more adults	One or more children		Fair-very bad	Limited, but not severely	3	As healthy or healhtier than others	<30	5+days/week	Non-smoker	No exercise					No caregiver, and not needed	55-74 years	55	75.26	45.75	67.2643
Female	51	Secondary	Village	One or more adults	No children	Q1	Fair-very bad	Limited, but not severely	5	Less healthy than others	<30	Max 3-4 days/week	Current smoker	Some exercise	Limited, but not severely	Limited, but not severely			No caregiver, and not needed	75-85 years	75	80.77	45.75	69.1315
Male	51	Secondary	Capital	One or more adults	No children	Q2-Q4	Very good/good	Not limited at all	7	As healthy or healhtier than others	<30	Max 3-4 days/week	Non-smoker	Some exercise	Not limited at all	Limited, but not severely			No caregiver, and not needed	75-85 years	75	75.26	64.75	67.2643
Female	51	Secondary	Village	One or more adults	One or more children	Q1	Fair-very bad	Not limited at all	10	As healthy or healhtier than others	>=30	Max 3-4 days/week	Non-smoker	Some exercise	Not limited at all	Limited, but not severely	Limited, but not severely	Severely limited	No caregiver, and not needed	55-74 years	100	80.77	64.75	69.1315
Male	51	Secondary	Village	One or more adults	No children	Q1	Very good/good	Not limited at all	7	As healthy or healhtier than others	<30	5+days/week	Non-smoker	No exercise	Limited, but not severely	Severely limited			No caregiver, and not needed	75-85 years	77	75.26	55.25	67.2643
Male	51	Secondary	City/Town	One or more adults	No children	Q1	Fair-very bad	Severely limited	0	Less healthy than others	<30	5+days/week	Non-smoker	No exercise					No caregiver, but needed	85+ years	55	75.26	45.75	67.2643
Male	51	Tertiary	City/Town	One or more adults	No children	Q5	Very good/good	Not limited at all	7	As healthy or healhtier than others	<30	Max 3-4 days/week	Non-smoker	Some exercise	Not limited at all				No caregiver, and not needed	55-74 years	65	75.26	62.5	67.2643
Male	51	Secondary	Village	One or more adults	No children	Q5	Very good/good	Not limited at all	8	As healthy or healhtier than others	<30	Max 3-4 days/week	Non-smoker	Some exercise	Not limited at all	Limited, but not severely			No caregiver, and not needed	75-85 years	75	75.26	64.75	67.2643
Female	51	Primary	Village	One or more adults	No children	Q1	Fair-very bad	Limited, but not severely	4	As healthy or healhtier than others	<30	Max 3-4 days/week	Current smoker	Some exercise	Limited, but not severely	Limited, but not severely	Severely limited		No caregiver, and not needed	55-74 years	80	80.77	45.75	69.1315
Female	51	Primary	City/Town	One or more adults	No children	Q2-Q4	Fair-very bad	Limited, but not severely	5	Less healthy than others	<30	5+days/week	Current smoker	No exercise	Limited, but not severely				No caregiver, and not needed	85+ years	67	80.77	45.75	69.1315
Female	52	Tertiary	City/Town	One or more adults	One or more children		Very good/good	Limited, but not severely	10	As healthy or healhtier than others	<30	Max 3-4 days/week	Non-smoker	No exercise	Not limited at all	Limited, but not severely	Limited, but not severely	Limited, but not severely	No caregiver, and not needed	55-74 years	95	80.87	64.75	69.3205
Male	52	Tertiary	City/Town	One or more adults	No children	Q2-Q4	Very good/good	Not limited at all	6	Less healthy than others	<30	5+days/week	Non-smoker	No exercise	Not limited at all	Not limited at all	Limited, but not severely		No caregiver, and not needed	85+ years	85	75.44	74.75	67.5018
Male	52	Secondary	City/Town	Single adult	No children	Q5	Very good/good	Not limited at all	10	As healthy or healhtier than others	<30	Max 3-4 days/week	Non-smoker	Some exercise	Not limited at all	Not limited at all	Not limited at all	Limited, but not severely	No caregiver, and not needed	75-85 years	95	75.44	84.75	67.5018
Female	52	Primary	Capital	One or more adults	No children		Very good/good	Not limited at all	10	Less healthy than others	<30	Max 3-4 days/week	Non-smoker	No exercise	Not limited at all	Limited, but not severely	Limited, but not severely	Limited, but not severely	No caregiver, and not needed	85+ years	100	80.87	64.75	69.3205
Male	52	Tertiary	Capital	One or more adults	No children		Fair-very bad	Limited, but not severely	0	Less healthy than others	<30	5+days/week	Non-smoker	No exercise	Severely limited	Severely limited	Severely limited		No caregiver, and not needed	75-85 years	81	75.44	46.75	67.5018
Male	52	Secondary	Capital	One or more adults	No children	Q2-Q4	Very good/good	Not limited at all	6	As healthy or healhtier than others	<30	Max 3-4 days/week	Current smoker	Some exercise	Not limited at all	Not limited at all	Limited, but not severely		No caregiver, and not needed	75-85 years	80	75.44	74.75	67.5018
Female	52	Tertiary	City/Town	One or more adults	No children	Q2-Q4	Very good/good	Not limited at all	7	As healthy or healhtier than others	<30	Max 3-4 days/week	Non-smoker	No exercise	Not limited at all	Not limited at all	Not limited at all		No caregiver, and not needed	75-85 years	86	80.87	83	69.3205
Male	52	Secondary	City/Town	Single adult	No children	Q5	Fair-very bad	Not limited at all	6	Less healthy than others	<30	5+days/week	Current smoker	No exercise	Limited, but not severely	Severely limited			No caregiver, and not needed	55-74 years	71	75.44	55.75	67.5018
Male	52	Secondary	City/Town	Single adult	No children	Q5	Very good/good	Not limited at all	9	Less healthy than others	>=30	5+days/week	Non-smoker	No exercise	Limited, but not severely				No caregiver, and not needed	55-74 years	65	75.44	55.75	67.5018
Male	52	Tertiary	City/Town	One or more adults	No children	Q2-Q4	Very good/good	Not limited at all	6	As healthy or healhtier than others	<30	Max 3-4 days/week	Non-smoker	Some exercise	Not limited at all	Limited, but not severely			No caregiver, and not needed	55-74 years	75	75.44	64.75	67.5018
Male	52	Secondary	Village	One or more adults	No children	Q1	Very good/good	Not limited at all	3	As healthy or healhtier than others	>=30	Max 3-4 days/week	Non-smoker	No exercise	Not limited at all	Not limited at all	Not limited at all	Not limited at all	No caregiver, and not needed	85+ years	95	75.44	92.5	67.5018
Female	52	Tertiary	Capital	Single adult	No children	Q5	Fair-very bad	Not limited at all	5	As healthy or healhtier than others	>=30	Max 3-4 days/week	Non-smoker	No exercise	Limited, but not severely	Limited, but not severely	Limited, but not severely		No caregiver, and not needed	75-85 years	80	80.87	55.75	69.3205
Male	52	Secondary	City/Town	One or more adults	No children	Q2-Q4	Fair-very bad	Not limited at all	5	Less healthy than others	<30	5+days/week	Non-smoker	No exercise	Limited, but not severely	Limited, but not severely			No caregiver, and not needed	75-85 years	70	75.44	55.75	67.5018
Female	52	Primary	City/Town	One or more adults	No children	Q1	Fair-very bad	Severely limited	0	Less healthy than others	>=30	Max 3-4 days/week	Non-smoker	Some exercise	Severely limited				Has caregiver	55-74 years	60	80.87	46.75	69.3205
Female	52	Tertiary	Capital	One or more adults	No children	Q2-Q4	Very good/good	Not limited at all	9	As healthy or healhtier than others	<30	Max 3-4 days/week	Non-smoker	Some exercise	Not limited at all	Limited, but not severely	Limited, but not severely	Limited, but not severely	No caregiver, and not needed	85+ years	100	80.87	64.75	69.3205
Male	52	Primary	City/Town	One or more adults	No children	Q5	Very good/good	Not limited at all	10	As healthy or healhtier than others	<30	Max 3-4 days/week	Current smoker	No exercise	Not limited at all	Limited, but not severely	Limited, but not severely		No caregiver, and not needed	55-74 years	80	75.44	64.75	67.5018
Male	52	Tertiary	Village	One or more adults	No children	Q5	Fair-very bad	Not limited at all	6	As healthy or healhtier than others	<30	Max 3-4 days/week	Non-smoker	No exercise	Not limited at all	Limited, but not severely	Limited, but not severely	Limited, but not severely	No caregiver, and not needed	55-74 years	99	75.44	64.75	67.5018
Female	52	Secondary	Village	One or more adults	No children	Q2-Q4	Very good/good	Not limited at all	6	Less healthy than others	<30	Max 3-4 days/week	Current smoker	No exercise	Not limited at all				No caregiver, and not needed	55-74 years	65	80.87	62.5	69.3205
Male	52	Secondary	Capital	One or more adults	No children	Q5	Very good/good	Not limited at all	10	As healthy or healhtier than others	<30	5+days/week	Current smoker	Some exercise	Not limited at all	Not limited at all	Not limited at all		No caregiver, and not needed	85+ years	85	75.44	82.5	67.5018
Female	53	Tertiary	Capital	One or more adults	No children		Fair-very bad	Not limited at all	8	As healthy or healhtier than others	>=30	Max 3-4 days/week	Current smoker	Some exercise	Not limited at all	Limited, but not severely	Limited, but not severely		No caregiver, and not needed	55-74 years	80	80.98	64.75	69.5292
Female	53	Secondary	City/Town	Single adult	No children	Q2-Q4	Very good/good	Limited, but not severely	10	As healthy or healhtier than others	<30	Max 3-4 days/week	Non-smoker	Some exercise	Not limited at all	Not limited at all	Limited, but not severely		No caregiver, and not needed	75-85 years	82	80.98	74.75	69.5292
Female	53	Secondary	Village	One or more adults	No children		Very good/good	Not limited at all	9	As healthy or healhtier than others	>=30	Max 3-4 days/week	Non-smoker	No exercise	Not limited at all				No caregiver, and not needed	75-85 years	65	80.98	62.5	69.5292
Male	53	Secondary	Capital	One or more adults	No children	Q2-Q4	Fair-very bad	Limited, but not severely	2	As healthy or healhtier than others	<30	5+days/week	Non-smoker	No exercise	Limited, but not severely				No caregiver, and not needed	75-85 years	62	75.64	47.75	67.7502
Female	53	Secondary	Capital	One or more adults	No children	Q2-Q4	Fair-very bad	Limited, but not severely	0	As healthy or healhtier than others	<30	Max 3-4 days/week	Non-smoker	Some exercise	Limited, but not severely				No caregiver, but needed	75-85 years	65	80.98	47.75	69.5292
Male	53	Tertiary	City/Town	One or more adults	No children	Q5	Very good/good	Not limited at all	9	As healthy or healhtier than others	<30	Max 3-4 days/week	Non-smoker	Some exercise	Not limited at all	Not limited at all	Limited, but not severely		No caregiver, and not needed	85+ years	88	75.64	74.75	67.7502
Male	53	Secondary	City/Town	One or more adults	No children	Q2-Q4	Very good/good	Not limited at all	7	As healthy or healhtier than others	<30	Max 3-4 days/week	Non-smoker	Some exercise	Not limited at all	Not limited at all	Limited, but not severely		No caregiver, and not needed	75-85 years	85	75.64	74.75	67.7502
Male	53	Secondary	Village	One or more adults	No children	Q5	Very good/good	Limited, but not severely	9	As healthy or healhtier than others	<30	Max 3-4 days/week	Current smoker	No exercise	Not limited at all	Limited, but not severely	Limited, but not severely		No caregiver, and not needed	75-85 years	80	75.64	64.75	67.7502
Female	53	Secondary	City/Town	Single adult	No children	Q5	Fair-very bad	Limited, but not severely	5	As healthy or healhtier than others	<30	Max 3-4 days/week	Current smoker	No exercise	Not limited at all	Not limited at all	Not limited at all		No caregiver, and not needed	55-74 years	85	80.98	82.5	69.5292
Male	53	Primary	Village	One or more adults	No children	Q2-Q4	Fair-very bad	Not limited at all	9	Less healthy than others	>=30	Max 3-4 days/week	Non-smoker	No exercise	Not limited at all	Limited, but not severely			No caregiver, and not needed	75-85 years	70	75.64	64.75	67.7502
Male	53	Secondary	Capital	One or more adults	No children	Q5	Fair-very bad	Not limited at all	7	As healthy or healhtier than others	>=30	Max 3-4 days/week	Current smoker	No exercise	Not limited at all				No caregiver, and not needed	55-74 years	66	75.64	63	67.7502
Male	53	Secondary	City/Town	One or more adults	No children	Q1	Fair-very bad	Limited, but not severely	5	As healthy or healhtier than others	<30	Max 3-4 days/week	Current smoker	Some exercise	Limited, but not severely	Severely limited			No caregiver, and not needed	75-85 years	72	75.64	47.75	67.7502
Female	53	Tertiary	Village	One or more adults	No children	Q2-Q4	Very good/good	Not limited at all	8	As healthy or healhtier than others	<30	Max 3-4 days/week	Non-smoker	No exercise	Limited, but not severely	Limited, but not severely			No caregiver, and not needed	85+ years	70	80.98	56.25	69.5292
Female	53	Secondary	Village	One or more adults	No children	Q2-Q4	Fair-very bad	Not limited at all	4	As healthy or healhtier than others	>=30	Max 3-4 days/week	Non-smoker	No exercise	Not limited at all	Limited, but not severely	Limited, but not severely		No caregiver, but needed	75-85 years	85	80.98	64.75	69.5292
Female	53	Secondary	Village	One or more adults	No children	Q1	Fair-very bad	Not limited at all	7	As healthy or healhtier than others	<30	Max 3-4 days/week	Non-smoker	Some exercise	Not limited at all	Limited, but not severely	Limited, but not severely		No caregiver, and not needed	75-85 years	80	80.98	64.75	69.5292
Female	53	Primary	City/Town	One or more adults	No children	Q2-Q4	Very good/good	Not limited at all	9	Less healthy than others	<30	Max 3-4 days/week	Current smoker	Some exercise	Not limited at all	Limited, but not severely	Severely limited		No caregiver, and not needed	85+ years	80	80.98	64.75	69.5292
Female	54	Secondary	City/Town	One or more adults	No children	Q2-Q4	Fair-very bad	Not limited at all	6	As healthy or healhtier than others	<30	Max 3-4 days/week	Current smoker	No exercise	Not limited at all	Limited, but not severely	Severely limited		No caregiver, and not needed	55-74 years	80	81.1	64.75	69.7573
Female	54	Primary	Village	One or more adults	No children	Q1	Fair-very bad	Severely limited	1	Less healthy than others	<30	Max 3-4 days/week	Current smoker	No exercise					Has caregiver	55-74 years	59	81.1	48.75	69.7573
Male	54	Primary	City/Town	One or more adults	No children	Q1	Very good/good	Not limited at all	8	As healthy or healhtier than others	<30	Max 3-4 days/week	Non-smoker	Some exercise	Not limited at all	Not limited at all	Not limited at all	Not limited at all	No caregiver, and not needed	55-74 years	90	75.86	90	68.0086
Female	54	Secondary	Village	One or more adults	No children		Very good/good	Limited, but not severely	8	As healthy or healhtier than others	<30	Max 3-4 days/week	Non-smoker	Some exercise	Not limited at all	Not limited at all	Limited, but not severely	Limited, but not severely	No caregiver, and not needed	75-85 years	90	81.1	74.75	69.7573
Male	54	Primary	Village	One or more adults	No children	Q5	Fair-very bad	Not limited at all	3	As healthy or healhtier than others	>=30	Max 3-4 days/week	Non-smoker	Some exercise	Limited, but not severely	Limited, but not severely			No caregiver, and not needed	55-74 years	71	75.86	56.75	68.0086
Male	54	Secondary	City/Town	Single adult	No children	Q2-Q4	Very good/good	Not limited at all	5	As healthy or healhtier than others	<30	Max 3-4 days/week	Current smoker	Some exercise	Limited, but not severely	Limited, but not severely	Severely limited	Severely limited	No caregiver, and not needed	55-74 years	100	75.86	56.75	68.0086
Female	54	Primary	City/Town	One or more adults	No children	Q2-Q4	Fair-very bad	Severely limited	5	As healthy or healhtier than others	>=30	Max 3-4 days/week	Non-smoker	Some exercise	Limited, but not severely	Severely limited	Severely limited		No caregiver, and not needed	75-85 years	85	81.1	48.75	69.7573
Female	54	Secondary	City/Town	One or more adults	No children	Q2-Q4	Very good/good	Not limited at all	7	As healthy or healhtier than others	>=30	Max 3-4 days/week	Non-smoker	No exercise	Not limited at all	Not limited at all	Not limited at all	Not limited at all	Has caregiver	75-85 years	98	81.1	94	69.7573
Female	54	Secondary	Village	Single adult	No children	Q5	Fair-very bad	Not limited at all	8	As healthy or healhtier than others	>=30	Max 3-4 days/week	Current smoker	Some exercise	Not limited at all	Limited, but not severely	Limited, but not severely		No caregiver, and not needed	75-85 years	85	81.1	64.75	69.7573
Female	54	Secondary	City/Town	Single adult	One or more children	Q1	Fair-very bad	Limited, but not severely	9	Less healthy than others	>=30	Max 3-4 days/week	Non-smoker	No exercise	Limited, but not severely	Severely limited			No caregiver, and not needed	85+ years	75	81.1	48.75	69.7573
Male	54	Tertiary	Capital	One or more adults	No children	Q5	Very good/good	Not limited at all	8	As healthy or healhtier than others	<30	Max 3-4 days/week	Non-smoker	No exercise	Not limited at all	Not limited at all	Not limited at all	Not limited at all	No caregiver, and not needed	75-85 years	95	75.86	92.5	68.0086
Female	54	Tertiary	Capital	Single adult	No children	Q5	Very good/good	Not limited at all	7	As healthy or healhtier than others	>=30	Max 3-4 days/week	Current smoker	Some exercise	Not limited at all	Not limited at all	Limited, but not severely	Limited, but not severely	No caregiver, and not needed	75-85 years	95	81.1	74.75	69.7573
Male	54	Secondary	City/Town	One or more adults	No children	Q5	Very good/good	Not limited at all	5	As healthy or healhtier than others	<30	Max 3-4 days/week	Non-smoker	No exercise	Not limited at all				No caregiver, and not needed	55-74 years	68	75.86	64	68.0086
Female	54	Tertiary	Village	Single adult	No children	Q5	Very good/good	Not limited at all	3	As healthy or healhtier than others	<30	Max 3-4 days/week	Non-smoker	Some exercise	Limited, but not severely	Limited, but not severely	Limited, but not severely		No caregiver, and not needed	55-74 years	80	81.1	56.75	69.7573
Male	54	Primary	City/Town	One or more adults	No children	Q5	Very good/good	Not limited at all	7	As healthy or healhtier than others	<30	5+days/week	Non-smoker	Some exercise	Not limited at all	Limited, but not severely	Limited, but not severely		No caregiver, and not needed	75-85 years	85	75.86	64.75	68.0086
Female	54	Primary	City/Town	Single adult	No children	Q1	Very good/good	Limited, but not severely	7	As healthy or healhtier than others	<30	Max 3-4 days/week	Current smoker	Some exercise	Limited, but not severely	Limited, but not severely	Severely limited	Severely limited	No caregiver, and not needed	75-85 years	100	81.1	48.75	69.7573
Male	54	Secondary	City/Town	Single adult	No children	Q2-Q4	Very good/good	Not limited at all	4	As healthy or healhtier than others	<30	Max 3-4 days/week	Non-smoker	Some exercise	Not limited at all	Not limited at all	Not limited at all		No caregiver, and not needed	75-85 years	85	75.86	82.5	68.0086
Female	54	Tertiary	Village	One or more adults	One or more children	Q1	Fair-very bad	Not limited at all	8	As healthy or healhtier than others	>=30	Max 3-4 days/week	Non-smoker	No exercise	Limited, but not severely	Limited, but not severely			No caregiver, and not needed	75-85 years	75	81.1	56.75	69.7573
Male	54	Tertiary	City/Town	Single adult	No children		Fair-very bad	Not limited at all	3	As healthy or healhtier than others	<30	5+days/week	Current smoker	Some exercise	Not limited at all				No caregiver, and not needed	75-85 years	60	75.86	60	68.0086
Female	54	Secondary	City/Town	One or more adults	No children	Q2-Q4	Very good/good	Limited, but not severely	7	As healthy or healhtier than others	<30	Max 3-4 days/week	Non-smoker	Some exercise	Limited, but not severely	Limited, but not severely	Severely limited		No caregiver, and not needed	85+ years	80	81.1	48.75	69.7573
Female	54	Secondary	City/Town	Single adult	No children	Q5	Fair-very bad	Limited, but not severely	3	As healthy or healhtier than others	<30	Max 3-4 days/week	Current smoker	Some exercise	Not limited at all				No caregiver, and not needed	75-85 years	60	81.1	60	69.7573
Male	54	Secondary	Capital	Single adult	No children	Q5	Very good/good	Not limited at all	4	As healthy or healhtier than others	>=30	Max 3-4 days/week	Non-smoker	Some exercise	Not limited at all	Not limited at all	Not limited at all	Not limited at all	No caregiver, and not needed	75-85 years	96	75.86	93	68.0086
Male	54	Tertiary	City/Town	One or more adults	One or more children	Q2-Q4	Very good/good	Not limited at all	7	As healthy or healhtier than others	<30	Max 3-4 days/week	Non-smoker	No exercise	Not limited at all	Limited, but not severely			No caregiver, and not needed	75-85 years	70	75.86	64.75	68.0086
Female	54	Primary	Capital	One or more adults	No children	Q2-Q4	Fair-very bad	Not limited at all	8	Less healthy than others	>=30	Max 3-4 days/week	Non-smoker	No exercise	Limited, but not severely	Limited, but not severely			No caregiver, and not needed	55-74 years	70	81.1	56.75	69.7573
Male	55	Primary	City/Town	Single adult	No children	Q1	Fair-very bad	Limited, but not severely	7	Less healthy than others	<30	5+days/week	Current smoker	No exercise					No caregiver, but needed	55-74 years	58	76.1	49.75	68.2755
Male	55	Primary	City/Town	One or more adults	One or more children	Q2-Q4	Fair-very bad	Not limited at all	1	As healthy or healhtier than others	<30	Max 3-4 days/week	Current smoker	No exercise	Not limited at all	Limited, but not severely	Severely limited		No caregiver, and not needed	75-85 years	80	76.1	64.75	68.2755
Female	55	Primary	City/Town	Single adult	No children		Fair-very bad	Not limited at all	7	As healthy or healhtier than others	<30	Max 3-4 days/week	Current smoker	No exercise	Not limited at all				No caregiver, and not needed	55-74 years	65	81.23	62.5	70.0041
Female	55	Primary	City/Town	One or more adults	No children	Q2-Q4	Fair-very bad	Limited, but not severely	6	As healthy or healhtier than others	<30	Max 3-4 days/week	Non-smoker	No exercise	Limited, but not severely	Limited, but not severely	Severely limited		No caregiver, and not needed	55-74 years	80	81.23	49.75	70.0041
Male	55	Tertiary	Village	One or more adults	No children		Very good/good	Not limited at all	10	As healthy or healhtier than others	>=30	Max 3-4 days/week	Non-smoker	No exercise	Not limited at all	Not limited at all	Limited, but not severely		No caregiver, and not needed	75-85 years	80	76.1	74.75	68.2755
Female	55	Primary	City/Town	One or more adults	No children		Fair-very bad	Limited, but not severely	8	As healthy or healhtier than others	>=30	Max 3-4 days/week	Non-smoker	Some exercise	Limited, but not severely				No caregiver, and not needed	75-85 years	65	81.23	49.75	70.0041
Female	56	Secondary	Village	One or more adults	No children	Q5	Fair-very bad	Limited, but not severely	9	As healthy or healhtier than others	>=30	Max 3-4 days/week	Current smoker	No exercise	Not limited at all	Limited, but not severely			No caregiver, and not needed	75-85 years	75	81.37	64.75	70.2689
Male	56	Primary	City/Town	Single adult	No children	Q2-Q4	Very good/good	Not limited at all	8	As healthy or healhtier than others	<30	Max 3-4 days/week	Non-smoker	Some exercise	Not limited at all	Not limited at all	Limited, but not severely		No caregiver, and not needed	85+ years	80	76.35	74.75	68.5495
Female	56	Primary	City/Town	One or more adults	No children		Fair-very bad	Not limited at all	6	As healthy or healhtier than others	<30	Max 3-4 days/week	Current smoker	Some exercise	Limited, but not severely	Limited, but not severely			No caregiver, and not needed	75-85 years	70	81.37	57.75	70.2689
Female	56	Secondary	City/Town	One or more adults	No children	Q2-Q4	Fair-very bad	Limited, but not severely	9	As healthy or healhtier than others	>=30	Max 3-4 days/week	Non-smoker	Some exercise	Limited, but not severely	Limited, but not severely	Limited, but not severely	Limited, but not severely	No caregiver, and not needed	85+ years	95	81.37	50.75	70.2689
Female	56	Secondary	Capital	One or more adults	No children	Q2-Q4	Fair-very bad	Limited, but not severely	4	As healthy or healhtier than others	>=30	Max 3-4 days/week	Current smoker	No exercise	Not limited at all	Limited, but not severely			No caregiver, and not needed	55-74 years	70	81.37	64.75	70.2689
Male	56	Primary	City/Town	One or more adults	No children	Q2-Q4	Fair-very bad	Not limited at all	7	As healthy or healhtier than others	<30	Max 3-4 days/week	Non-smoker	Some exercise	Not limited at all	Limited, but not severely			No caregiver, and not needed	55-74 years	75	76.35	64.75	68.5495
Female	56	Primary	Village	One or more adults	No children	Q2-Q4	Fair-very bad	Limited, but not severely	7	As healthy or healhtier than others	>=30	Max 3-4 days/week	Non-smoker	No exercise	Not limited at all	Limited, but not severely	Limited, but not severely		No caregiver, and not needed	55-74 years	88	81.37	64.75	70.2689
Female	56	Primary	City/Town	Single adult	No children	Q2-Q4	Very good/good	Not limited at all	7	As healthy or healhtier than others	<30	Max 3-4 days/week	Non-smoker	Some exercise	Not limited at all	Not limited at all	Limited, but not severely	Limited, but not severely	No caregiver, and not needed	75-85 years	90	81.37	74.75	70.2689
Male	56	Tertiary	City/Town	One or more adults	No children	Q5	Fair-very bad	Limited, but not severely	7	As healthy or healhtier than others	<30	Max 3-4 days/week	Current smoker	Some exercise	Limited, but not severely	Limited, but not severely			No caregiver, and not needed	55-74 years	75	76.35	50.75	68.5495
Female	56	Primary	City/Town	One or more adults	No children	Q2-Q4	Very good/good	Not limited at all	5	As healthy or healhtier than others	<30	Max 3-4 days/week	Current smoker	Some exercise	Not limited at all	Not limited at all	Limited, but not severely		No caregiver, and not needed	75-85 years	80	81.37	74.75	70.2689
Male	57	Secondary	City/Town	One or more adults	No children	Q1	Fair-very bad	Limited, but not severely	3	As healthy or healhtier than others	<30	Max 3-4 days/week	Non-smoker	Some exercise	Severely limited	Severely limited			No caregiver, and not needed	75-85 years	70	76.63	51.75	68.8712
Female	57	Tertiary	Village	One or more adults	No children	Q1	Fair-very bad	Limited, but not severely	9	As healthy or healhtier than others	<30	Max 3-4 days/week	Non-smoker	Some exercise	Not limited at all	Limited, but not severely	Limited, but not severely		No caregiver, and not needed	75-85 years	80	81.52	64.75	70.5535
Female	57	Tertiary	City/Town	Single adult	No children	Q2-Q4	Very good/good	Not limited at all	7	As healthy or healhtier than others	<30	Max 3-4 days/week	Non-smoker	Some exercise	Not limited at all	Not limited at all	Not limited at all		No caregiver, and not needed	55-74 years	85	81.52	82.5	70.5535
Male	57	Tertiary	Capital	One or more adults	No children	Q2-Q4	Very good/good	Not limited at all	9	Less healthy than others	<30	Max 3-4 days/week	Non-smoker	No exercise	Not limited at all	Limited, but not severely	Limited, but not severely	Severely limited	No caregiver, and not needed	85+ years	90	76.63	64.75	68.8712
Female	57	Primary	City/Town	Single adult	No children	Q5	Fair-very bad	Limited, but not severely	4	As healthy or healhtier than others	<30	Max 3-4 days/week	Current smoker	Some exercise	Not limited at all	Limited, but not severely	Limited, but not severely		No caregiver, and not needed	75-85 years	80	81.52	64.75	70.5535
Female	57	Secondary	Capital	Single adult	No children		Very good/good	Limited, but not severely	10	As healthy or healhtier than others	<30	Max 3-4 days/week	Non-smoker	Some exercise	Not limited at all	Not limited at all	Not limited at all		No caregiver, and not needed	55-74 years	80	81.52	80	70.5535
Female	57	Tertiary	Village	One or more adults	No children		Very good/good	Not limited at all	9	As healthy or healhtier than others	<30	Max 3-4 days/week	Non-smoker	Some exercise	Not limited at all	Limited, but not severely			No caregiver, and not needed	75-85 years	79	81.52	64.75	70.5535
Male	57	Primary	City/Town	One or more adults	No children		Very good/good	Not limited at all	4	As healthy or healhtier than others	<30	Max 3-4 days/week	Current smoker	No exercise	Not limited at all	Not limited at all	Limited, but not severely		No caregiver, and not needed	55-74 years	82	76.63	74.75	68.8712
Male	57	Primary	Village	One or more adults	One or more children	Q1	Fair-very bad	Limited, but not severely	4	As healthy or healhtier than others	<30	Max 3-4 days/week	Current smoker	No exercise	Limited, but not severely				Has caregiver	55-74 years	65	76.63	51.75	68.8712
Female	57	Secondary	City/Town	Single adult	No children	Q2-Q4	Fair-very bad	Severely limited	5	Less healthy than others	>=30	Max 3-4 days/week	Current smoker	No exercise	Limited, but not severely	Severely limited			Has caregiver	75-85 years	75	81.52	51.75	70.5535
Male	57	Primary	City/Town	One or more adults	No children	Q1	Fair-very bad	Limited, but not severely	6	As healthy or healhtier than others	<30	Max 3-4 days/week	Non-smoker	Some exercise	Limited, but not severely	Limited, but not severely			No caregiver, and not needed	55-74 years	78	76.63	51.75	68.8712
Female	57	Primary	Village	One or more adults	No children	Q1	Fair-very bad	Limited, but not severely	4	As healthy or healhtier than others	<30	Max 3-4 days/week	Current smoker	No exercise	Limited, but not severely				No caregiver, but needed	55-74 years	65	81.52	51.75	70.5535
Female	57	Tertiary	Village	One or more adults	One or more children	Q1	Fair-very bad	Limited, but not severely	6	As healthy or healhtier than others	>=30	Max 3-4 days/week	Non-smoker	No exercise	Limited, but not severely	Limited, but not severely			No caregiver, and not needed	55-74 years	77	81.52	51.75	70.5535
Female	57	Tertiary	Village	One or more adults	One or more children	Q2-Q4	Fair-very bad	Severely limited	5	As healthy or healhtier than others	<30	Max 3-4 days/week	Non-smoker	Some exercise	Severely limited	Severely limited	Severely limited		Has caregiver	55-74 years	80	81.52	51.75	70.5535
Female	57	Tertiary	Capital	Single adult	No children	Q5	Very good/good	Not limited at all	8	As healthy or healhtier than others	<30	Max 3-4 days/week	Non-smoker	Some exercise	Not limited at all	Not limited at all	Limited, but not severely		No caregiver, and not needed	75-85 years	80	81.52	74.75	70.5535
Male	57	Secondary	City/Town	One or more adults	No children	Q2-Q4	Very good/good	Limited, but not severely	7	As healthy or healhtier than others	>=30	Max 3-4 days/week	Non-smoker	Some exercise	Not limited at all	Limited, but not severely			No caregiver, and not needed	75-85 years	77	76.63	64.75	68.8712
Female	57	Primary	City/Town	One or more adults	No children	Q1	Fair-very bad	Limited, but not severely	8	As healthy or healhtier than others	>=30	Max 3-4 days/week	Current smoker	No exercise	Limited, but not severely	Limited, but not severely	Severely limited		No caregiver, and not needed	85+ years	85	81.52	51.75	70.5535
Male	58	Primary	Village	One or more adults	No children	Q2-Q4	Fair-very bad	Severely limited	4	As healthy or healhtier than others	>=30	Max 3-4 days/week	Non-smoker	No exercise	Severely limited				Has caregiver	55-74 years	65	76.92	52.75	69.2403
Female	58	Secondary	City/Town	One or more adults	No children	Q2-Q4	Very good/good	Not limited at all	8	As healthy or healhtier than others	<30	Max 3-4 days/week	Current smoker	No exercise	Limited, but not severely	Limited, but not severely	Limited, but not severely		No caregiver, and not needed	75-85 years	80	81.68	58.75	70.8568
Male	58	Secondary	City/Town	One or more adults	No children	Q5	Very good/good	Not limited at all	8	As healthy or healhtier than others	<30	5+days/week	Non-smoker	Some exercise	Not limited at all	Not limited at all	Limited, but not severely		No caregiver, and not needed	75-85 years	80	76.92	74.75	69.2403
Female	58	Secondary	City/Town	One or more adults	No children	Q5	Very good/good	Limited, but not severely	8	As healthy or healhtier than others	>=30	Max 3-4 days/week	Non-smoker	Some exercise	Not limited at all	Limited, but not severely			No caregiver, and not needed	55-74 years	78	81.68	64.75	70.8568
Male	58	Primary	City/Town	One or more adults	No children	Q2-Q4	Fair-very bad	Limited, but not severely	2	As healthy or healhtier than others	>=30	Max 3-4 days/week	Non-smoker	No exercise	Limited, but not severely	Severely limited			No caregiver, but needed	85+ years	75	76.92	52.75	69.2403
Female	58	Secondary	City/Town	Single adult	No children		Very good/good	Not limited at all	7	As healthy or healhtier than others	<30	Max 3-4 days/week	Non-smoker	Some exercise	Limited, but not severely	Limited, but not severely	Severely limited		No caregiver, and not needed	55-74 years	80	81.68	58.75	70.8568
Male	58	Secondary	City/Town	Single adult	No children	Q2-Q4	Very good/good	Limited, but not severely	7	As healthy or healhtier than others	>=30	Max 3-4 days/week	Non-smoker	Some exercise	Not limited at all	Not limited at all	Limited, but not severely	Limited, but not severely	No caregiver, and not needed	55-74 years	96	76.92	74.75	69.2403
Female	58	Secondary	Village	One or more adults	No children	Q1	Fair-very bad	Not limited at all	5	Less healthy than others	>=30	Max 3-4 days/week	Non-smoker	No exercise	Not limited at all	Limited, but not severely			No caregiver, and not needed	55-74 years	75	81.68	64.75	70.8568
Male	58	Primary	Village	Single adult	No children	Q5	Fair-very bad	Limited, but not severely	4	As healthy or healhtier than others	>=30	5+days/week	Current smoker	Some exercise	Limited, but not severely				No caregiver, but needed	55-74 years	63	76.92	52.75	69.2403
Female	59	Primary	City/Town	Single adult	No children	Q2-Q4	Fair-very bad	Limited, but not severely	7	Less healthy than others	>=30	Max 3-4 days/week	Non-smoker	Some exercise	Limited, but not severely	Limited, but not severely			No caregiver, and not needed	75-85 years	70	81.86	53.75	71.1787
Male	59	Secondary	City/Town	Single adult	No children	Q2-Q4	Fair-very bad	Not limited at all	8	As healthy or healhtier than others	>=30	Max 3-4 days/week	Non-smoker	Some exercise	Limited, but not severely				Has caregiver	55-74 years	65	77.24	59.25	69.657
Female	59	Primary	City/Town	One or more adults	No children		Fair-very bad	Not limited at all	4	As healthy or healhtier than others	<30	Max 3-4 days/week	Non-smoker	No exercise	Limited, but not severely	Limited, but not severely	Limited, but not severely		No caregiver, and not needed	75-85 years	80	81.86	59.25	71.1787
Male	59	Secondary	City/Town	One or more adults	No children	Q2-Q4	Fair-very bad	Limited, but not severely	6	As healthy or healhtier than others	>=30	Max 3-4 days/week	Non-smoker	Some exercise	Limited, but not severely	Limited, but not severely	Limited, but not severely		No caregiver, and not needed	75-85 years	80	77.24	53.75	69.657
Female	59	Tertiary	City/Town	One or more adults	No children		Very good/good	Not limited at all	9	As healthy or healhtier than others	<30	Max 3-4 days/week	Non-smoker	No exercise	Not limited at all	Limited, but not severely	Limited, but not severely		Has caregiver	85+ years	80	81.86	64.75	71.1787
Female	59	Tertiary	City/Town	Single adult	No children		Very good/good	Not limited at all	10	As healthy or healhtier than others	<30	Max 3-4 days/week	Non-smoker	No exercise	Not limited at all	Not limited at all	Not limited at all	Limited, but not severely	No caregiver, and not needed	85+ years	95	81.86	84.75	71.1787
Female	59	Tertiary	Village	Single adult	No children	Q5	Very good/good	Not limited at all	5	As healthy or healhtier than others	<30	Max 3-4 days/week	Current smoker	Some exercise	Not limited at all	Limited, but not severely	Limited, but not severely		No caregiver, and not needed	75-85 years	82	81.86	64.75	71.1787
Male	59	Primary	City/Town	One or more adults	No children	Q2-Q4	Fair-very bad	Limited, but not severely	3	As healthy or healhtier than others	>=30	5+days/week	Non-smoker	No exercise	Limited, but not severely	Limited, but not severely			No caregiver, and not needed	55-74 years	70	77.24	53.75	69.657
Female	59	Tertiary	City/Town	Single adult	No children	Q5	Fair-very bad	Not limited at all	7	As healthy or healhtier than others	<30	Max 3-4 days/week	Non-smoker	Some exercise	Not limited at all	Not limited at all			No caregiver, and not needed	55-74 years	70	81.86	70	71.1787
Male	60	Secondary	City/Town	One or more adults	One or more children	Q2-Q4	Very good/good	Not limited at all	10	As healthy or healhtier than others	>=30	Max 3-4 days/week	Non-smoker	No exercise		Limited, but not severely	Limited, but not severely		No caregiver, and not needed	55-74 years	89	77.57	64.75	70.1216
Male	60	Primary	Capital	Single adult	No children	Q2-Q4	Very good/good	Not limited at all	8	As healthy or healhtier than others	>=30	Max 3-4 days/week	Non-smoker	Some exercise		Limited, but not severely	Limited, but not severely		No caregiver, and not needed	75-85 years	85	77.57	64.75	70.1216
Male	60	Secondary	City/Town	Single adult	One or more children		Very good/good	Limited, but not severely	9	As healthy or healhtier than others	<30	Max 3-4 days/week	Non-smoker	No exercise		Limited, but not severely	Limited, but not severely	Severely limited	No caregiver, and not needed	85+ years	94	77.57	54.75	70.1216
Female	60	Primary	Village	One or more adults	One or more children	Q2-Q4	Fair-very bad	Limited, but not severely	8	As healthy or healhtier than others	<30	Max 3-4 days/week	Non-smoker	Some exercise		Limited, but not severely	Limited, but not severely		Has caregiver	75-85 years	80	82.04	54.75	71.518
Male	60	Primary	Village	One or more adults	One or more children	Q2-Q4	Fair-very bad	Limited, but not severely	10	Less healthy than others	<30	Max 3-4 days/week	Non-smoker	No exercise		Limited, but not severely	Limited, but not severely	Limited, but not severely	No caregiver, and not needed	75-85 years	90	77.57	54.75	70.1216
Female	60	Tertiary	City/Town	One or more adults	No children	Q2-Q4	Very good/good	Not limited at all	4	As healthy or healhtier than others	>=30	Max 3-4 days/week	Non-smoker	No exercise		Limited, but not severely	Limited, but not severely		No caregiver, and not needed	75-85 years	80	82.04	64.75	71.518
Male	60	Secondary	City/Town	One or more adults	No children		Fair-very bad	Not limited at all	5	As healthy or healhtier than others	>=30	Max 3-4 days/week	Non-smoker	No exercise		Not limited at all	Not limited at all		No caregiver, and not needed	75-85 years	80	77.57	80	70.1216
Male	60	Primary	Village	One or more adults	One or more children	Q2-Q4	Fair-very bad	Severely limited	10	Less healthy than others	<30	Max 3-4 days/week	Non-smoker	No exercise		Severely limited	Severely limited	Severely limited	No caregiver, and not needed	85+ years	90	77.57	54.75	70.1216
Female	60	Tertiary	Capital	One or more adults	No children	Q5	Very good/good	Limited, but not severely	8	As healthy or healhtier than others	<30	Max 3-4 days/week	Current smoker	Some exercise		Limited, but not severely	Limited, but not severely	Severely limited	No caregiver, and not needed	55-74 years	99	82.04	54.75	71.518
Female	60	Secondary	City/Town	One or more adults	No children	Q5	Very good/good	Not limited at all	9	As healthy or healhtier than others	<30	Max 3-4 days/week	Current smoker	No exercise		Limited, but not severely	Limited, but not severely		No caregiver, and not needed	55-74 years	80	82.04	64.75	71.518
Female	60	Primary	City/Town	Single adult	No children		Fair-very bad	Limited, but not severely	8	As healthy or healhtier than others	<30	Max 3-4 days/week	Non-smoker	No exercise		Limited, but not severely	Limited, but not severely		No caregiver, and not needed	85+ years	83	82.04	54.75	71.518
Female	60	Secondary	City/Town	Single adult	No children	Q5	Very good/good	Not limited at all	8	As healthy or healhtier than others	<30	Max 3-4 days/week	Non-smoker	Some exercise		Not limited at all	Not limited at all		No caregiver, and not needed	55-74 years	85	82.04	82.5	71.518
Male	60	Tertiary	Capital	Single adult	No children		Fair-very bad	Limited, but not severely	6	As healthy or healhtier than others	>=30	Max 3-4 days/week	Current smoker	No exercise					No caregiver, and not needed	75-85 years	69	77.57	54.75	70.1216
Male	60	Primary	City/Town	One or more adults	No children	Q2-Q4	Fair-very bad	Limited, but not severely	6	As healthy or healhtier than others	>=30	Max 3-4 days/week	Non-smoker	Some exercise		Limited, but not severely	Limited, but not severely	Limited, but not severely	No caregiver, and not needed	75-85 years	100	77.57	54.75	70.1216
Female	60	Tertiary	Capital	One or more adults	No children	Q2-Q4	Fair-very bad	Not limited at all	5	As healthy or healhtier than others	<30	Max 3-4 days/week	Non-smoker	No exercise		Not limited at all	Limited, but not severely		No caregiver, and not needed	75-85 years	80	82.04	74.75	71.518
Female	60	Primary	City/Town	Single adult	No children	Q2-Q4	Very good/good	Not limited at all	9	As healthy or healhtier than others	<30	Max 3-4 days/week	Non-smoker	Some exercise		Not limited at all	Not limited at all	Not limited at all	No caregiver, and not needed	85+ years	100	82.04	95	71.518
Male	60	Secondary	Village	One or more adults	No children		Very good/good	Not limited at all	4	As healthy or healhtier than others	>=30	Max 3-4 days/week	Non-smoker	Some exercise		Not limited at all	Not limited at all	Not limited at all	No caregiver, and not needed	85+ years	90	77.57	90	70.1216
Female	61	Primary	City/Town	One or more adults	No children	Q1	Fair-very bad	Not limited at all	1	Less healthy than others	<30	Max 3-4 days/week	Current smoker	Some exercise		Not limited at all			No caregiver, but needed	55-74 years	70	82.24	70	71.8742
Female	61	Primary	Village	One or more adults	One or more children	Q1	Fair-very bad	Limited, but not severely	5	As healthy or healhtier than others	<30	Max 3-4 days/week	Non-smoker	No exercise		Limited, but not severely	Limited, but not severely		Has caregiver	55-74 years	80	82.24	55.75	71.8742
Male	61	Tertiary	Village	Single adult	No children	Q5	Very good/good	Not limited at all	7	As healthy or healhtier than others	<30	Max 3-4 days/week	Non-smoker	Some exercise		Limited, but not severely	Limited, but not severely	Limited, but not severely	No caregiver, and not needed	85+ years	90	77.92	65.25	70.6346
Male	61	Primary	Village	One or more adults	No children	Q2-Q4	Fair-very bad	Limited, but not severely	3	As healthy or healhtier than others	>=30	Max 3-4 days/week	Non-smoker	No exercise		Limited, but not severely	Limited, but not severely		No caregiver, and not needed	55-74 years	80	77.92	55.75	70.6346
Female	61	Primary	City/Town	One or more adults	No children	Q2-Q4	Fair-very bad	Limited, but not severely	4	As healthy or healhtier than others	<30	Max 3-4 days/week	Non-smoker	No exercise		Limited, but not severely	Limited, but not severely	Limited, but not severely	No caregiver, and not needed	85+ years	90	82.24	55.75	71.8742
Female	61	Primary	Village	One or more adults	No children	Q5	Very good/good	Not limited at all	10	As healthy or healhtier than others	>=30	Max 3-4 days/week	Non-smoker	Some exercise		Not limited at all	Limited, but not severely	Limited, but not severely	No caregiver, and not needed	55-74 years	90	82.24	74.75	71.8742
Male	61	Primary	Village	One or more adults	No children	Q2-Q4	Fair-very bad	Limited, but not severely	5	As healthy or healhtier than others	<30	Max 3-4 days/week	Non-smoker	No exercise		Limited, but not severely			No caregiver, and not needed	75-85 years	75	77.92	55.75	70.6346
Female	61	Tertiary	Village	One or more adults	No children	Q2-Q4	Fair-very bad	Limited, but not severely	5	As healthy or healhtier than others	<30	Max 3-4 days/week	Non-smoker	Some exercise		Limited, but not severely	Severely limited	Severely limited	No caregiver, and not needed	85+ years	100	82.24	55.75	71.8742
Female	61	Secondary	City/Town	One or more adults	No children	Q5	Fair-very bad	Not limited at all	9	As healthy or healhtier than others	>=30	Max 3-4 days/week	Current smoker	No exercise		Limited, but not severely			No caregiver, and not needed	55-74 years	70	82.24	65.25	71.8742
Female	61	Primary	City/Town	Single adult	No children		Very good/good	Not limited at all	8	As healthy or healhtier than others	<30	Max 3-4 days/week	Current smoker	No exercise		Not limited at all	Limited, but not severely	Limited, but not severely	No caregiver, and not needed	75-85 years	90	82.24	74.75	71.8742
Female	61	Primary	Village	One or more adults	No children		Fair-very bad	Not limited at all	9	As healthy or healhtier than others	>=30	Max 3-4 days/week	Non-smoker	No exercise		Limited, but not severely	Limited, but not severely		Has caregiver	55-74 years	80	82.24	65.25	71.8742
Female	61	Tertiary	City/Town	Single adult	No children	Q5	Very good/good	Limited, but not severely	7	As healthy or healhtier than others	<30	Max 3-4 days/week	Non-smoker	No exercise		Limited, but not severely	Limited, but not severely		No caregiver, and not needed	85+ years	85	82.24	55.75	71.8742
Female	61	Secondary	City/Town	One or more adults	No children	Q2-Q4	Fair-very bad	Limited, but not severely	6	Less healthy than others	<30	Max 3-4 days/week	Non-smoker	Some exercise		Limited, but not severely			No caregiver, and not needed	75-85 years	75	82.24	55.75	71.8742
Male	61	Tertiary	Village	One or more adults	No children		Very good/good	Not limited at all	8	As healthy or healhtier than others	<30	Max 3-4 days/week	Non-smoker	No exercise		Limited, but not severely			No caregiver, and not needed	85+ years	75	77.92	65.25	70.6346
Female	61	Primary	Village	Single adult	No children	Q5	Very good/good	Not limited at all	7	As healthy or healhtier than others	<30	Max 3-4 days/week	Non-smoker	No exercise		Not limited at all	Limited, but not severely		No caregiver, and not needed	55-74 years	80	82.24	74.75	71.8742
Male	61	Primary	Village	One or more adults	No children		Very good/good	Not limited at all	10	As healthy or healhtier than others	<30	Max 3-4 days/week	Non-smoker	No exercise		Not limited at all	Not limited at all	Not limited at all	No caregiver, and not needed	75-85 years	92	77.92	91	70.6346
Female	61	Primary	City/Town	One or more adults	No children	Q2-Q4	Fair-very bad	Limited, but not severely	5	As healthy or healhtier than others	>=30	Max 3-4 days/week	Non-smoker	Some exercise		Limited, but not severely	Severely limited		No caregiver, and not needed	85+ years	80	82.24	55.75	71.8742
Female	61	Secondary	City/Town	One or more adults	No children	Q1	Fair-very bad	Not limited at all	2	Less healthy than others	<30	Max 3-4 days/week	Current smoker	Some exercise		Limited, but not severely			No caregiver, but needed	55-74 years	70	82.24	65.25	71.8742
Male	61	Primary	City/Town	One or more adults	No children	Q2-Q4	Very good/good	Not limited at all	7	As healthy or healhtier than others	<30	Max 3-4 days/week	Non-smoker	No exercise		Not limited at all			No caregiver, and not needed	85+ years	75	77.92	72.5	70.6346
Female	61	Secondary	Village	One or more adults	No children		Fair-very bad	Limited, but not severely	6	As healthy or healhtier than others	<30	Max 3-4 days/week	Non-smoker	Some exercise		Limited, but not severely	Limited, but not severely		No caregiver, and not needed	75-85 years	85	82.24	55.75	71.8742
Female	61	Primary	Village	One or more adults	No children	Q1	Fair-very bad	Not limited at all	10	As healthy or healhtier than others	>=30	Max 3-4 days/week	Non-smoker	Some exercise		Limited, but not severely			No caregiver, but needed	75-85 years	70	82.24	65.25	71.8742
Male	61	Secondary	City/Town	Single adult	No children	Q1	Fair-very bad	Limited, but not severely	0	As healthy or healhtier than others	<30	Max 3-4 days/week	Non-smoker	No exercise		Limited, but not severely			No caregiver, and not needed	55-74 years	72	77.92	55.75	70.6346
Female	61	Secondary	Capital	One or more adults	No children	Q1	Fair-very bad	Not limited at all	8	As healthy or healhtier than others	<30	Max 3-4 days/week	Non-smoker	Some exercise		Limited, but not severely			No caregiver, and not needed	75-85 years	78	82.24	65.25	71.8742
Female	61	Primary	Capital	One or more adults	No children	Q2-Q4	Very good/good	Not limited at all	1	As healthy or healhtier than others	<30	Max 3-4 days/week	Current smoker	Some exercise		Limited, but not severely			No caregiver, and not needed	75-85 years	72	82.24	65.25	71.8742
Female	61	Primary	City/Town	One or more adults	No children	Q1	Fair-very bad	Not limited at all	8	As healthy or healhtier than others	<30	Max 3-4 days/week	Current smoker	Some exercise		Severely limited			Has caregiver	55-74 years	70	82.24	65.25	71.8742
Male	62	Primary	City/Town	Single adult	No children	Q5	Fair-very bad	Limited, but not severely	8	As healthy or healhtier than others	<30	Max 3-4 days/week	Non-smoker	Some exercise		Limited, but not severely			No caregiver, and not needed	75-85 years	75	78.28	56.75	71.1558
Female	62	Primary	Village	Single adult	One or more children	Q1	Fair-very bad	Limited, but not severely	4	Less healthy than others	>=30	Max 3-4 days/week	Non-smoker	Some exercise		Limited, but not severely	Limited, but not severely		No caregiver, and not needed	85+ years	80	82.44	56.75	72.259
Male	62	Secondary	City/Town	One or more adults	No children	Q2-Q4	Fair-very bad	Not limited at all	6	As healthy or healhtier than others	<30	5+days/week	Non-smoker	No exercise		Limited, but not severely			No caregiver, and not needed	55-74 years	75	78.28	65.75	71.1558
Female	62	Primary	City/Town	One or more adults	No children	Q1	Fair-very bad	Not limited at all	5	As healthy or healhtier than others	>=30	Max 3-4 days/week	Non-smoker	Some exercise		Not limited at all	Limited, but not severely		No caregiver, and not needed	55-74 years	80	82.44	74.75	72.259
Female	62	Secondary	City/Town	One or more adults	No children		Fair-very bad	Limited, but not severely	8	As healthy or healhtier than others	>=30	5+days/week	Non-smoker	No exercise		Limited, but not severely	Limited, but not severely		No caregiver, and not needed	85+ years	85	82.44	56.75	72.259
Female	62	Secondary	Village	One or more adults	No children	Q2-Q4	Fair-very bad	Limited, but not severely	4	Less healthy than others	>=30	Max 3-4 days/week	Current smoker	No exercise		Limited, but not severely			Has caregiver	55-74 years	75	82.44	56.75	72.259
Female	62	Tertiary	Village	One or more adults	No children	Q5	Fair-very bad	Not limited at all	7	As healthy or healhtier than others	<30	Max 3-4 days/week	Current smoker	Some exercise		Limited, but not severely	Severely limited	Severely limited	No caregiver, and not needed	75-85 years	90	82.44	65.75	72.259
Female	62	Secondary	Capital	Single adult	No children	Q2-Q4	Very good/good	Not limited at all	9	As healthy or healhtier than others	<30	Max 3-4 days/week	Non-smoker	Some exercise		Not limited at all	Not limited at all	Not limited at all	No caregiver, and not needed	75-85 years	95	82.44	92.5	72.259
Female	62	Secondary	City/Town	One or more adults	No children	Q5	Very good/good	Not limited at all	9	As healthy or healhtier than others	<30	Max 3-4 days/week	Current smoker	Some exercise		Not limited at all	Not limited at all		No caregiver, and not needed	75-85 years	85	82.44	82.5	72.259
Male	62	Secondary	City/Town	One or more adults	No children	Q5	Fair-very bad	Not limited at all	8	As healthy or healhtier than others	>=30	Max 3-4 days/week	Non-smoker	Some exercise		Limited, but not severely	Limited, but not severely		No caregiver, and not needed	75-85 years	85	78.28	65.75	71.1558
Male	62	Secondary	City/Town	Single adult	No children	Q2-Q4	Fair-very bad	Limited, but not severely	6	As healthy or healhtier than others	>=30	5+days/week	Non-smoker	Some exercise		Limited, but not severely			No caregiver, and not needed	75-85 years	75	78.28	56.75	71.1558
Male	62	Primary	City/Town	Single adult	No children	Q5	Fair-very bad	Limited, but not severely	9	As healthy or healhtier than others	<30	Max 3-4 days/week	Non-smoker	Some exercise		Limited, but not severely			No caregiver, and not needed	75-85 years	75	78.28	56.75	71.1558
Male	62	Primary	City/Town	Single adult	No children	Q2-Q4	Fair-very bad	Not limited at all	0	Less healthy than others	>=30	5+days/week	Non-smoker	No exercise		Limited, but not severely			No caregiver, and not needed	55-74 years	73	78.28	65.75	71.1558
Male	62	Tertiary	City/Town	One or more adults	No children	Q5	Fair-very bad	Limited, but not severely	8	As healthy or healhtier than others	>=30	Max 3-4 days/week	Non-smoker	Some exercise		Limited, but not severely	Limited, but not severely		No caregiver, and not needed	55-74 years	84	78.28	56.75	71.1558
Male	62	Primary	Village	One or more adults	No children	Q2-Q4	Very good/good	Severely limited	6	As healthy or healhtier than others	<30	Max 3-4 days/week	Non-smoker	No exercise		Limited, but not severely	Limited, but not severely		No caregiver, and not needed	75-85 years	80	78.28	56.75	71.1558
Female	62	Secondary	City/Town	Single adult	No children	Q5	Fair-very bad	Limited, but not severely	7	As healthy or healhtier than others	>=30	Max 3-4 days/week	Non-smoker	Some exercise		Not limited at all	Limited, but not severely	Limited, but not severely	No caregiver, and not needed	85+ years	96	82.44	74.75	72.259
Female	62	Primary	City/Town	One or more adults	No children	Q2-Q4	Fair-very bad	Not limited at all	5	As healthy or healhtier than others	>=30	Max 3-4 days/week	Non-smoker	No exercise		Not limited at all			No caregiver, and not needed	75-85 years	75	82.44	72.5	72.259
Female	62	Tertiary	City/Town	One or more adults	No children	Q1	Fair-very bad	Limited, but not severely	7	As healthy or healhtier than others	>=30	Max 3-4 days/week	Current smoker	No exercise		Limited, but not severely	Limited, but not severely		No caregiver, and not needed	75-85 years	80	82.44	56.75	72.259
Male	62	Secondary	City/Town	Single adult	No children	Q5	Very good/good	Not limited at all	8	Less healthy than others	>=30	5+days/week	Non-smoker	No exercise		Not limited at all	Limited, but not severely		No caregiver, and not needed	85+ years	85	78.28	74.75	71.1558
Male	62	Secondary	City/Town	One or more adults	No children	Q2-Q4	Fair-very bad	Limited, but not severely	8	As healthy or healhtier than others	>=30	Max 3-4 days/week	Non-smoker	No exercise		Limited, but not severely			Has caregiver	55-74 years	75	78.28	56.75	71.1558
Female	62	Tertiary	City/Town	One or more adults	No children	Q2-Q4	Very good/good	Not limited at all	8	As healthy or healhtier than others	<30	Max 3-4 days/week	Non-smoker	Some exercise		Not limited at all	Limited, but not severely		No caregiver, and not needed	75-85 years	85	82.44	74.75	72.259
Male	62	Primary	City/Town	One or more adults	No children	Q2-Q4	Fair-very bad	Not limited at all	9	As healthy or healhtier than others	<30	Max 3-4 days/week	Current smoker	No exercise		Not limited at all	Limited, but not severely		No caregiver, and not needed	85+ years	85	78.28	74.75	71.1558
Female	62	Secondary	Village	One or more adults	No children	Q2-Q4	Fair-very bad	Not limited at all	10	Less healthy than others	>=30	Max 3-4 days/week	Non-smoker	No exercise					No caregiver, and not needed	55-74 years	65	82.44	63.5	72.259
Male	62	Primary	Village	One or more adults	No children	Q1	Fair-very bad	Not limited at all	8	As healthy or healhtier than others	<30	Max 3-4 days/week	Non-smoker	No exercise		Limited, but not severely	Limited, but not severely		No caregiver, and not needed	55-74 years	80	78.28	65.75	71.1558
Female	63	Tertiary	City/Town	One or more adults	No children	Q2-Q4	Very good/good	Not limited at all	8	As healthy or healhtier than others	<30	Max 3-4 days/week	Non-smoker	Some exercise		Not limited at all	Limited, but not severely	Limited, but not severely	No caregiver, and not needed	75-85 years	95	82.65	74.75	72.672
Male	63	Secondary	Capital	One or more adults	No children	Q2-Q4	Very good/good	Not limited at all	10	As healthy or healhtier than others	>=30	Max 3-4 days/week	Non-smoker	No exercise		Limited, but not severely	Limited, but not severely	Limited, but not severely	No caregiver, and not needed	85+ years	95	78.67	66.25	71.6837
Female	63	Tertiary	City/Town	One or more adults	No children		Fair-very bad	Limited, but not severely	3	As healthy or healhtier than others	>=30	5+days/week	Non-smoker	Some exercise		Limited, but not severely			Has caregiver	55-74 years	75	82.65	57.75	72.672
Female	63	Primary	Capital	Single adult	One or more children		Fair-very bad	Not limited at all	10	Less healthy than others	>=30	Max 3-4 days/week	Non-smoker	Some exercise					No caregiver, and not needed	55-74 years	69	82.65	66	72.672
Male	63	Secondary	Village	Single adult	No children		Fair-very bad	Limited, but not severely	3	Less healthy than others	<30	Max 3-4 days/week	Current smoker	No exercise		Limited, but not severely			No caregiver, and not needed	75-85 years	70	78.67	57.75	71.6837
Female	63	Secondary	Village	Single adult	No children	Q1	Fair-very bad	Limited, but not severely	8	As healthy or healhtier than others	<30	Max 3-4 days/week	Current smoker	Some exercise		Severely limited			No caregiver, and not needed	75-85 years	70	82.65	57.75	72.672
Male	63	Primary	City/Town	Single adult	No children	Q2-Q4	Fair-very bad	Not limited at all	5	As healthy or healhtier than others	<30	5+days/week	Current smoker	No exercise		Not limited at all			No caregiver, and not needed	85+ years	70	78.67	70	71.6837
Female	63	Tertiary	Capital	One or more adults	No children	Q5	Fair-very bad	Limited, but not severely	10	As healthy or healhtier than others	<30	Max 3-4 days/week	Non-smoker	Some exercise		Limited, but not severely	Limited, but not severely	Severely limited	No caregiver, and not needed	55-74 years	95	82.65	57.75	72.672
Male	63	Primary	City/Town	One or more adults	No children		Fair-very bad	Limited, but not severely	5	As healthy or healhtier than others	<30	Max 3-4 days/week	Non-smoker	No exercise		Limited, but not severely	Severely limited	Severely limited	No caregiver, and not needed	55-74 years	100	78.67	57.75	71.6837
Male	63	Primary	Village	Single adult	No children	Q2-Q4	Fair-very bad	Limited, but not severely	3	As healthy or healhtier than others	<30	5+days/week	Current smoker	No exercise					Has caregiver	55-74 years	65	78.67	57.75	71.6837
Female	63	Primary	Capital	Single adult	No children	Q2-Q4	Fair-very bad	Not limited at all	7	As healthy or healhtier than others	>=30	Max 3-4 days/week	Current smoker	Some exercise		Not limited at all			No caregiver, and not needed	55-74 years	78	82.65	74	72.672
Male	63	Primary	Village	Single adult	One or more children	Q1	Fair-very bad	Limited, but not severely	4	As healthy or healhtier than others	<30	5+days/week	Current smoker	No exercise		Limited, but not severely	Limited, but not severely	Limited, but not severely	No caregiver, and not needed	55-74 years	96	78.67	57.75	71.6837
Female	63	Primary	Village	One or more adults	No children	Q1	Very good/good	Not limited at all	10	As healthy or healhtier than others	>=30	Max 3-4 days/week	Non-smoker	No exercise		Limited, but not severely	Limited, but not severely	Limited, but not severely	No caregiver, and not needed	85+ years	90	82.65	66.25	72.672
Male	63	Secondary	City/Town	One or more adults	No children	Q5	Very good/good	Limited, but not severely	8	As healthy or healhtier than others	<30	Max 3-4 days/week	Non-smoker	Some exercise		Limited, but not severely			No caregiver, and not needed	55-74 years	75	78.67	57.75	71.6837
Male	63	Tertiary	Village	One or more adults	No children		Very good/good	Not limited at all	10	As healthy or healhtier than others	>=30	Max 3-4 days/week	Non-smoker	No exercise		Not limited at all	Not limited at all	Limited, but not severely	No caregiver, and not needed	75-85 years	100	78.67	84.75	71.6837
Female	63	Secondary	Capital	One or more adults	No children	Q2-Q4	Very good/good	Not limited at all	7	As healthy or healhtier than others	<30	Max 3-4 days/week	Non-smoker	No exercise		Not limited at all	Limited, but not severely		No caregiver, and not needed	85+ years	85	82.65	74.75	72.672
Female	63	Secondary	City/Town	One or more adults	No children	Q5	Very good/good	Not limited at all	8	As healthy or healhtier than others	<30	Max 3-4 days/week	Current smoker	Some exercise		Not limited at all	Limited, but not severely		No caregiver, and not needed	85+ years	88	82.65	74.75	72.672
Female	63	Secondary	City/Town	One or more adults	No children	Q2-Q4	Very good/good	Limited, but not severely	8	As healthy or healhtier than others	<30	Max 3-4 days/week	Non-smoker	No exercise		Limited, but not severely	Severely limited		No caregiver, and not needed	55-74 years	85	82.65	57.75	72.672
Female	63	Tertiary	City/Town	Single adult	No children	Q5	Very good/good	Not limited at all	5	As healthy or healhtier than others	<30	5+days/week	Non-smoker	Some exercise		Not limited at all	Not limited at all		No caregiver, and not needed	85+ years	81	82.65	80.5	72.672
Male	63	Primary	City/Town	One or more adults	No children	Q2-Q4	Fair-very bad	Limited, but not severely	7	As healthy or healhtier than others	>=30	Max 3-4 days/week	Non-smoker	Some exercise		Limited, but not severely	Limited, but not severely		No caregiver, and not needed	55-74 years	88	78.67	57.75	71.6837
Male	63	Primary	Village	One or more adults	No children	Q1	Fair-very bad	Severely limited	3	As healthy or healhtier than others	>=30	Max 3-4 days/week	Non-smoker	No exercise		Severely limited	Severely limited		Has caregiver	55-74 years	80	78.67	57.75	71.6837
Male	63	Secondary	City/Town	One or more adults	No children		Fair-very bad	Limited, but not severely	7	As healthy or healhtier than others	>=30	5+days/week	Current smoker	No exercise		Limited, but not severely	Limited, but not severely		No caregiver, and not needed	85+ years	85	78.67	57.75	71.6837
Male	63	Tertiary	City/Town	One or more adults	No children	Q1	Fair-very bad	Limited, but not severely	6	As healthy or healhtier than others	<30	Max 3-4 days/week	Non-smoker	Some exercise		Limited, but not severely			No caregiver, and not needed	85+ years	72	78.67	57.75	71.6837
Male	63	Tertiary	Village	One or more adults	No children	Q5	Fair-very bad	Limited, but not severely	8	As healthy or healhtier than others	<30	5+days/week	Non-smoker	Some exercise		Limited, but not severely	Limited, but not severely		No caregiver, and not needed	85+ years	80	78.67	57.75	71.6837
Female	63	Tertiary	City/Town	Single adult	No children	Q5	Fair-very bad	Limited, but not severely	8	As healthy or healhtier than others	<30	Max 3-4 days/week	Non-smoker	Some exercise		Not limited at all	Limited, but not severely	Limited, but not severely	Has caregiver	85+ years	93	82.65	74.75	72.672
Female	63	Tertiary	City/Town	Single adult	One or more children		Very good/good	Not limited at all	8	As healthy or healhtier than others	>=30	Max 3-4 days/week	Current smoker	Some exercise		Limited, but not severely	Severely limited	Severely limited	No caregiver, and not needed	85+ years	91	82.65	66.25	72.672
Female	63	Tertiary	Village	One or more adults	No children	Q5	Fair-very bad	Limited, but not severely	6	As healthy or healhtier than others	<30	5+days/week	Non-smoker	Some exercise		Limited, but not severely			No caregiver, and not needed	75-85 years	75	82.65	57.75	72.672
Male	63	Secondary	Village	One or more adults	No children	Q1	Very good/good	Not limited at all	8	As healthy or healhtier than others	>=30	Max 3-4 days/week	Non-smoker	Some exercise		Limited, but not severely			No caregiver, and not needed	55-74 years	70	78.67	66.25	71.6837
Female	63	Secondary	City/Town	Single adult	No children	Q2-Q4	Fair-very bad	Severely limited	5	As healthy or healhtier than others	<30	Max 3-4 days/week	Non-smoker	Some exercise		Limited, but not severely			No caregiver, and not needed	75-85 years	75	82.65	57.75	72.672
Male	63	Secondary	City/Town	Single adult	No children	Q5	Very good/good	Not limited at all	6	As healthy or healhtier than others	>=30	Max 3-4 days/week	Non-smoker	Some exercise		Not limited at all	Limited, but not severely		No caregiver, and not needed	55-74 years	85	78.67	74.75	71.6837
Male	63	Primary	City/Town	One or more adults	No children	Q2-Q4	Very good/good	Not limited at all	8	As healthy or healhtier than others	>=30	Max 3-4 days/week	Non-smoker	Some exercise		Not limited at all	Limited, but not severely	Limited, but not severely	No caregiver, and not needed	55-74 years	100	78.67	74.75	71.6837
Female	63	Secondary	City/Town	One or more adults	No children	Q5	Fair-very bad	Not limited at all	8	As healthy or healhtier than others	>=30	Max 3-4 days/week	Non-smoker	No exercise		Limited, but not severely			No caregiver, and not needed	75-85 years	76	82.65	66.25	72.672
Female	64	Primary	City/Town	One or more adults	No children	Q2-Q4	Very good/good	Not limited at all	8	As healthy or healhtier than others	>=30	Max 3-4 days/week	Non-smoker	Some exercise		Not limited at all	Limited, but not severely		No caregiver, and not needed	75-85 years	80	82.88	74.75	73.1129
Male	64	Primary	City/Town	Single adult	One or more children	Q1	Fair-very bad	Limited, but not severely	4	As healthy or healhtier than others	<30	Max 3-4 days/week	Non-smoker	No exercise		Limited, but not severely	Limited, but not severely		No caregiver, and not needed	75-85 years	85	79.08	58.75	72.2159
Female	64	Tertiary	City/Town	One or more adults	No children	Q5	Very good/good	Not limited at all	8	As healthy or healhtier than others	<30	Max 3-4 days/week	Non-smoker	Some exercise		Not limited at all	Limited, but not severely		No caregiver, and not needed	55-74 years	85	82.88	74.75	73.1129
Male	64	Tertiary	City/Town	One or more adults	No children	Q2-Q4	Very good/good	Limited, but not severely	7	As healthy or healhtier than others	>=30	Max 3-4 days/week	Non-smoker	Some exercise		Not limited at all			No caregiver, but needed	55-74 years	76	79.08	73	72.2159
Female	64	Primary	Village	One or more adults	No children	Q5	Very good/good	Not limited at all	9	As healthy or healhtier than others	>=30	Max 3-4 days/week	Non-smoker	No exercise		Not limited at all	Not limited at all		No caregiver, and not needed	85+ years	80	82.88	80	73.1129
Female	64	Primary	Village	Single adult	No children	Q2-Q4	Fair-very bad	Not limited at all	3	As healthy or healhtier than others	<30	Max 3-4 days/week	Non-smoker	No exercise		Limited, but not severely			No caregiver, and not needed	85+ years	75	82.88	66.75	73.1129
Male	64	Primary	City/Town	One or more adults	No children	Q2-Q4	Very good/good	Not limited at all	9	As healthy or healhtier than others	<30	Max 3-4 days/week	Non-smoker	No exercise		Limited, but not severely			No caregiver, and not needed	75-85 years	75	79.08	66.75	72.2159
Male	64	Primary	Village	One or more adults	No children	Q5	Very good/good	Not limited at all	10	As healthy or healhtier than others	<30	Max 3-4 days/week	Non-smoker	Some exercise		Not limited at all	Not limited at all	Not limited at all	No caregiver, and not needed	85+ years	100	79.08	95	72.2159
Female	64	Secondary	City/Town	Single adult	No children	Q2-Q4	Very good/good	Not limited at all	5	As healthy or healhtier than others	<30	Max 3-4 days/week	Non-smoker	Some exercise		Limited, but not severely			No caregiver, and not needed	85+ years	75	82.88	66.75	73.1129
Male	64	Secondary	Village	One or more adults	No children	Q5	Very good/good	Not limited at all	8	As healthy or healhtier than others	<30	5+days/week	Non-smoker	Some exercise		Not limited at all	Not limited at all	Limited, but not severely	No caregiver, and not needed	85+ years	100	79.08	84.75	72.2159
Female	64	Primary	City/Town	One or more adults	No children	Q2-Q4	Very good/good	Not limited at all	5	As healthy or healhtier than others	<30	Max 3-4 days/week	Non-smoker	No exercise		Limited, but not severely	Limited, but not severely	Limited, but not severely	No caregiver, and not needed	55-74 years	90	82.88	66.75	73.1129
Male	64	Secondary	City/Town	One or more adults	No children	Q2-Q4	Fair-very bad	Limited, but not severely	7	As healthy or healhtier than others	<30	Max 3-4 days/week	Current smoker	Some exercise		Limited, but not severely	Limited, but not severely		No caregiver, and not needed	75-85 years	82	79.08	58.75	72.2159
Female	64	Primary	Village	One or more adults	No children	Q2-Q4	Very good/good	Not limited at all	7	As healthy or healhtier than others	<30	Max 3-4 days/week	Current smoker	Some exercise		Not limited at all	Not limited at all		No caregiver, and not needed	85+ years	80	82.88	80	73.1129
Female	64	Secondary	City/Town	Single adult	No children	Q5	Fair-very bad	Limited, but not severely	2	As healthy or healhtier than others	>=30	Max 3-4 days/week	Non-smoker	Some exercise		Limited, but not severely	Limited, but not severely		No caregiver, and not needed	85+ years	88	82.88	58.75	73.1129
Female	64	Tertiary	City/Town	Single adult	No children	Q5	Fair-very bad	Not limited at all	5	As healthy or healhtier than others	<30	Max 3-4 days/week	Current smoker	No exercise		Not limited at all	Not limited at all		No caregiver, and not needed	75-85 years	80	82.88	80	73.1129
Female	64	Primary	City/Town	Single adult	No children	Q2-Q4	Fair-very bad	Severely limited	7	As healthy or healhtier than others	<30	Max 3-4 days/week	Non-smoker	Some exercise		Limited, but not severely	Severely limited		Has caregiver	75-85 years	85	82.88	58.75	73.1129
Male	64	Primary	City/Town	One or more adults	No children	Q1	Fair-very bad	Limited, but not severely	10	As healthy or healhtier than others	>=30	Max 3-4 days/week	Current smoker	No exercise		Limited, but not severely	Limited, but not severely	Limited, but not severely	No caregiver, but needed	85+ years	90	79.08	58.75	72.2159
Female	64	Primary	Village	Single adult	One or more children		Fair-very bad	Limited, but not severely	7	Less healthy than others	>=30	5+days/week	Current smoker	No exercise		Limited, but not severely	Severely limited		No caregiver, and not needed	75-85 years	80	82.88	58.75	73.1129
Female	64	Primary	City/Town	Single adult	No children	Q5	Fair-very bad	Not limited at all	4	As healthy or healhtier than others	>=30	Max 3-4 days/week	Current smoker	Some exercise		Severely limited			Has caregiver	75-85 years	75	82.88	66.75	73.1129
Female	64	Primary	Capital	One or more adults	No children	Q2-Q4	Very good/good	Not limited at all	8	As healthy or healhtier than others	<30	Max 3-4 days/week	Non-smoker	Some exercise		Not limited at all	Not limited at all	Limited, but not severely	No caregiver, and not needed	85+ years	90	82.88	84.75	73.1129
Male	64	Tertiary	Village	One or more adults	No children	Q5	Very good/good	Not limited at all	8	As healthy or healhtier than others	>=30	Max 3-4 days/week	Non-smoker	No exercise		Not limited at all	Limited, but not severely		No caregiver, and not needed	75-85 years	80	79.08	74.75	72.2159
Female	64	Secondary	City/Town	One or more adults	No children	Q1	Very good/good	Not limited at all	8	As healthy or healhtier than others	<30	Max 3-4 days/week	Current smoker	Some exercise		Not limited at all	Limited, but not severely		No caregiver, and not needed	75-85 years	89	82.88	74.75	73.1129
Female	64	Tertiary	Capital	One or more adults	No children		Very good/good	Limited, but not severely	9	As healthy or healhtier than others	<30	Max 3-4 days/week	Current smoker	Some exercise		Limited, but not severely	Limited, but not severely		No caregiver, and not needed	85+ years	88	82.88	58.75	73.1129
Male	64	Primary	City/Town	One or more adults	No children		Very good/good	Not limited at all	9	As healthy or healhtier than others	>=30	Max 3-4 days/week	Current smoker	Some exercise		Not limited at all	Not limited at all	Not limited at all	No caregiver, and not needed	85+ years	99	79.08	94.5	72.2159
Female	64	Tertiary	Capital	Single adult	No children	Q2-Q4	Fair-very bad	Limited, but not severely	8	Less healthy than others	<30	Max 3-4 days/week	Current smoker	Some exercise		Limited, but not severely	Limited, but not severely	Limited, but not severely	Has caregiver	75-85 years	94	82.88	58.75	73.1129
Male	64	Tertiary	City/Town	One or more adults	No children	Q5	Very good/good	Not limited at all	8	As healthy or healhtier than others	>=30	Max 3-4 days/week	Non-smoker	No exercise		Not limited at all			No caregiver, and not needed	75-85 years	75	79.08	72.5	72.2159
Male	64	Secondary	City/Town	One or more adults	No children	Q5	Very good/good	Not limited at all	8	As healthy or healhtier than others	<30	Max 3-4 days/week	Current smoker	No exercise					No caregiver, and not needed	55-74 years	69	79.08	66.5	72.2159
Male	64	Primary	City/Town	One or more adults	No children	Q2-Q4	Fair-very bad	Not limited at all	7	Less healthy than others	<30	Max 3-4 days/week	Non-smoker	No exercise		Not limited at all			No caregiver, and not needed	75-85 years	78	79.08	74	72.2159
Female	64	Secondary	City/Town	One or more adults	One or more children	Q1	Very good/good	Not limited at all	10	As healthy or healhtier than others	<30	Max 3-4 days/week	Non-smoker	Some exercise		Not limited at all	Limited, but not severely	Limited, but not severely	No caregiver, and not needed	75-85 years	100	82.88	74.75	73.1129
Female	64	Secondary	Village	One or more adults	No children	Q2-Q4	Fair-very bad	Limited, but not severely	7	As healthy or healhtier than others	<30	Max 3-4 days/week	Non-smoker	No exercise		Limited, but not severely	Limited, but not severely	Limited, but not severely	No caregiver, and not needed	55-74 years	92	82.88	58.75	73.1129
Female	64	Primary	City/Town	One or more adults	No children	Q1	Fair-very bad	Limited, but not severely	6	As healthy or healhtier than others	<30	Max 3-4 days/week	Non-smoker	Some exercise		Severely limited			Has caregiver	55-74 years	72	82.88	58.75	73.1129
Female	65	Secondary	City/Town	Single adult	No children	Q5	Fair-very bad	Not limited at all	3	As healthy or healhtier than others	>=30	Max 3-4 days/week	Non-smoker	No exercise		Not limited at all			No caregiver, and not needed	75-85 years	77	83.1	73.5	73.5817
Female	65	Primary	Capital	One or more adults	No children	Q2-Q4	Fair-very bad	Limited, but not severely	7	As healthy or healhtier than others	<30	Max 3-4 days/week	Non-smoker	No exercise		Limited, but not severely			Has caregiver	55-74 years	76	83.1	59.75	73.5817
Male	65	Primary	City/Town	One or more adults	No children	Q2-Q4	Fair-very bad	Not limited at all	2	As healthy or healhtier than others	<30	Max 3-4 days/week	Non-smoker	Some exercise		Not limited at all	Limited, but not severely	Severely limited	No caregiver, and not needed	55-74 years	90	79.5	74.75	72.7494
Male	65	Secondary	Capital	Single adult	No children	Q5	Very good/good	Not limited at all	8	As healthy or healhtier than others	<30	Max 3-4 days/week	Current smoker	Some exercise		Limited, but not severely	Limited, but not severely		No caregiver, and not needed	75-85 years	82	79.5	67.25	72.7494
Male	65	Primary	City/Town	One or more adults	No children	Q5	Fair-very bad	Limited, but not severely	4	Less healthy than others	>=30	Max 3-4 days/week	Non-smoker	No exercise		Limited, but not severely			No caregiver, and not needed	55-74 years	70	79.5	59.75	72.7494
Female	65	Primary	City/Town	One or more adults	No children	Q1	Fair-very bad	Limited, but not severely	8	As healthy or healhtier than others	<30	Max 3-4 days/week	Non-smoker	Some exercise		Not limited at all	Limited, but not severely		No caregiver, and not needed	75-85 years	80	83.1	74.75	73.5817
Male	65	Primary	City/Town	One or more adults	No children	Q1	Fair-very bad	Not limited at all	8	As healthy or healhtier than others	<30	Max 3-4 days/week	Non-smoker	No exercise		Limited, but not severely	Limited, but not severely		No caregiver, and not needed	75-85 years	81	79.5	67.25	72.7494
Female	65	Tertiary	Village	One or more adults	No children	Q2-Q4	Very good/good	Limited, but not severely	5	As healthy or healhtier than others	<30	5+days/week	Non-smoker	Some exercise		Not limited at all	Limited, but not severely		No caregiver, and not needed	75-85 years	80	83.1	74.75	73.5817
Female	65	Secondary	City/Town	One or more adults	One or more children	Q2-Q4	Fair-very bad	Not limited at all	7	As healthy or healhtier than others	>=30	Max 3-4 days/week	Current smoker	No exercise		Limited, but not severely			No caregiver, and not needed	75-85 years	75	83.1	67.25	73.5817
Female	65	Secondary	Village	Single adult	No children	Q5	Fair-very bad	Limited, but not severely	7	As healthy or healhtier than others	<30	Max 3-4 days/week	Non-smoker	Some exercise		Limited, but not severely	Limited, but not severely		No caregiver, and not needed	55-74 years	80	83.1	59.75	73.5817
Male	65	Secondary	Capital	One or more adults	No children	Q2-Q4	Fair-very bad	Severely limited	8	Less healthy than others	>=30	Max 3-4 days/week	Non-smoker	No exercise		Severely limited	Severely limited	Severely limited	Has caregiver	75-85 years	100	79.5	59.75	72.7494
Female	65	Secondary	City/Town	One or more adults	No children		Very good/good	Not limited at all	3	As healthy or healhtier than others	<30	Max 3-4 days/week	Non-smoker	Some exercise		Limited, but not severely	Limited, but not severely		No caregiver, and not needed	75-85 years	85	83.1	67.25	73.5817
Male	65	Tertiary	City/Town	One or more adults	No children	Q5	Very good/good	Not limited at all	6	As healthy or healhtier than others	>=30	Max 3-4 days/week	Non-smoker	No exercise		Not limited at all	Not limited at all	Limited, but not severely	No caregiver, and not needed	55-74 years	91	79.5	84.75	72.7494
Male	65	Secondary	City/Town	One or more adults	No children	Q2-Q4	Fair-very bad	Limited, but not severely	6	As healthy or healhtier than others	>=30	Max 3-4 days/week	Non-smoker	Some exercise		Limited, but not severely	Limited, but not severely	Limited, but not severely	Has caregiver	75-85 years	90	79.5	59.75	72.7494
Male	65	Secondary	Village	One or more adults	No children	Q2-Q4	Very good/good	Not limited at all	7	As healthy or healhtier than others	<30	Max 3-4 days/week	Current smoker	No exercise		Not limited at all	Limited, but not severely	Limited, but not severely	No caregiver, and not needed	85+ years	90	79.5	74.75	72.7494
Male	65	Tertiary	City/Town	One or more adults	No children	Q2-Q4	Fair-very bad	Limited, but not severely	5	As healthy or healhtier than others	>=30	5+days/week	Non-smoker	No exercise		Limited, but not severely	Severely limited	Severely limited	No caregiver, and not needed	85+ years	100	79.5	59.75	72.7494
Female	65	Primary	City/Town	One or more adults	No children		Very good/good	Not limited at all	8	As healthy or healhtier than others	<30	Max 3-4 days/week	Non-smoker	No exercise		Not limited at all	Limited, but not severely		No caregiver, and not needed	75-85 years	80	83.1	74.75	73.5817
Male	65	Tertiary	Village	Single adult	No children	Q5	Very good/good	Not limited at all	8	As healthy or healhtier than others	<30	Max 3-4 days/week	Non-smoker	No exercise		Not limited at all			No caregiver, and not needed	55-74 years	75	79.5	72.5	72.7494
Male	65	Secondary	Capital	One or more adults	No children	Q2-Q4	Very good/good	Not limited at all	9	As healthy or healhtier than others	<30	Max 3-4 days/week	Non-smoker	No exercise		Not limited at all	Not limited at all	Not limited at all	No caregiver, and not needed	55-74 years	100	79.5	95	72.7494
Female	65	Secondary	City/Town	One or more adults	No children	Q2-Q4	Fair-very bad	Limited, but not severely	8	As healthy or healhtier than others	>=30	Max 3-4 days/week	Non-smoker	Some exercise		Limited, but not severely	Limited, but not severely		Has caregiver	75-85 years	85	83.1	59.75	73.5817
Female	65	Secondary	Capital	Single adult	No children	Q2-Q4	Fair-very bad	Not limited at all	7	As healthy or healhtier than others	>=30	Max 3-4 days/week	Non-smoker	No exercise		Not limited at all	Limited, but not severely		No caregiver, and not needed	75-85 years	80	83.1	74.75	73.5817
Female	65	Secondary	City/Town	One or more adults	No children	Q2-Q4	Very good/good	Not limited at all	7	As healthy or healhtier than others	>=30	Max 3-4 days/week	Current smoker	Some exercise		Limited, but not severely	Limited, but not severely		No caregiver, and not needed	55-74 years	80	83.1	67.25	73.5817
Male	65	Primary	Capital	One or more adults	One or more children	Q2-Q4	Very good/good	Not limited at all	10	As healthy or healhtier than others	<30	Max 3-4 days/week	Current smoker	Some exercise		Not limited at all	Not limited at all	Limited, but not severely	No caregiver, and not needed	85+ years	90	79.5	84.75	72.7494
Female	65	Secondary	Village	One or more adults	No children	Q2-Q4	Fair-very bad	Limited, but not severely	3	As healthy or healhtier than others	<30	Max 3-4 days/week	Current smoker	No exercise		Limited, but not severely	Severely limited		Has caregiver	55-74 years	85	83.1	59.75	73.5817
Female	65	Tertiary	Capital	Single adult	One or more children	Q5	Very good/good	Not limited at all	5	As healthy or healhtier than others	<30	Max 3-4 days/week	Non-smoker	Some exercise		Not limited at all			No caregiver, and not needed	55-74 years	75	83.1	72.5	73.5817
Male	65	Secondary	Capital	One or more adults	No children	Q5	Fair-very bad	Limited, but not severely	7	As healthy or healhtier than others	<30	Max 3-4 days/week	Non-smoker	Some exercise		Limited, but not severely			No caregiver, and not needed	55-74 years	78	79.5	59.75	72.7494
Male	65	Secondary	Capital	One or more adults	No children	Q1	Fair-very bad	Limited, but not severely	8	Less healthy than others	<30	Max 3-4 days/week	Current smoker	No exercise		Not limited at all	Limited, but not severely		No caregiver, and not needed	75-85 years	82	79.5	74.75	72.7494
Female	65	Secondary	City/Town	One or more adults	No children	Q2-Q4	Very good/good	Not limited at all	9	As healthy or healhtier than others	<30	Max 3-4 days/week	Non-smoker	Some exercise		Not limited at all	Limited, but not severely		No caregiver, and not needed	55-74 years	84	83.1	74.75	73.5817
Male	66	Tertiary	City/Town	One or more adults	No children	Q5	Very good/good	Not limited at all	1	As healthy or healhtier than others	>=30	Max 3-4 days/week	Non-smoker	No exercise		Not limited at all	Limited, but not severely		No caregiver, and not needed	85+ years	85	79.93	74.75	73.2802
Male	66	Secondary	City/Town	One or more adults	No children	Q2-Q4	Very good/good	Not limited at all	10	As healthy or healhtier than others	<30	Max 3-4 days/week	Current smoker	No exercise		Not limited at all	Limited, but not severely		No caregiver, and not needed	75-85 years	80	79.93	74.75	73.2802
Female	66	Primary	City/Town	One or more adults	No children	Q1	Fair-very bad	Limited, but not severely	8	Less healthy than others	>=30	Max 3-4 days/week	Non-smoker	No exercise		Limited, but not severely	Limited, but not severely		Has caregiver	75-85 years	80	83.34	60.75	74.0786
Male	66	Secondary	Village	Single adult	No children	Q5	Very good/good	Not limited at all	8	As healthy or healhtier than others	<30	5+days/week	Current smoker	No exercise		Not limited at all	Not limited at all	Limited, but not severely	No caregiver, and not needed	55-74 years	95	79.93	84.75	73.2802
Male	66	Primary	City/Town	One or more adults	No children	Q1	Fair-very bad	Limited, but not severely	8	As healthy or healhtier than others	>=30	5+days/week	Non-smoker	No exercise		Limited, but not severely			No caregiver, and not needed	75-85 years	72	79.93	60.75	73.2802
Female	66	Secondary	Capital	Single adult	No children	Q5	Fair-very bad	Not limited at all	7	As healthy or healhtier than others	>=30	Max 3-4 days/week	Current smoker	Some exercise		Limited, but not severely	Limited, but not severely		Has caregiver	75-85 years	85	83.34	67.75	74.0786
Male	66	Secondary	City/Town	One or more adults	No children	Q5	Very good/good	Not limited at all	9	As healthy or healhtier than others	<30	Max 3-4 days/week	Non-smoker	Some exercise		Limited, but not severely	Limited, but not severely		No caregiver, and not needed	75-85 years	80	79.93	67.75	73.2802
Female	66	Primary	Capital	One or more adults	No children	Q2-Q4	Very good/good	Not limited at all	10	As healthy or healhtier than others	<30	Max 3-4 days/week	Non-smoker	No exercise		Limited, but not severely	Severely limited		No caregiver, and not needed	85+ years	80	83.34	67.75	74.0786
Male	66	Tertiary	City/Town	One or more adults	No children	Q5	Fair-very bad	Limited, but not severely	5	As healthy or healhtier than others	<30	Max 3-4 days/week	Non-smoker	No exercise		Limited, but not severely	Limited, but not severely		No caregiver, and not needed	75-85 years	80	79.93	60.75	73.2802
Male	66	Secondary	Village	One or more adults	No children	Q2-Q4	Very good/good	Not limited at all	4	As healthy or healhtier than others	<30	5+days/week	Non-smoker	No exercise		Limited, but not severely			No caregiver, and not needed	85+ years	70	79.93	67.75	73.2802
Female	66	Secondary	Capital	Single adult	No children	Q5	Very good/good	Not limited at all	10	Less healthy than others	<30	Max 3-4 days/week	Non-smoker	No exercise		Not limited at all	Not limited at all	Not limited at all	No caregiver, and not needed	75-85 years	90	83.34	90	74.0786
Female	66	Tertiary	Capital	One or more adults	No children	Q5	Very good/good	Not limited at all	7	As healthy or healhtier than others	<30	Max 3-4 days/week	Non-smoker	Some exercise		Not limited at all	Limited, but not severely		No caregiver, and not needed	75-85 years	85	83.34	74.75	74.0786
Female	66	Secondary	City/Town	Single adult	No children	Q1	Fair-very bad	Limited, but not severely	4	As healthy or healhtier than others	<30	Max 3-4 days/week	Current smoker	Some exercise		Limited, but not severely			No caregiver, and not needed	55-74 years	75	83.34	60.75	74.0786
Female	66	Primary	City/Town	One or more adults	No children	Q5	Very good/good	Not limited at all	9	As healthy or healhtier than others	<30	Max 3-4 days/week	Current smoker	Some exercise		Not limited at all	Not limited at all	Limited, but not severely	No caregiver, and not needed	75-85 years	90	83.34	84.75	74.0786
Female	66	Secondary	City/Town	Single adult	No children	Q5	Fair-very bad	Not limited at all	6	As healthy or healhtier than others	>=30	Max 3-4 days/week	Non-smoker	No exercise		Limited, but not severely			No caregiver, and not needed	55-74 years	75	83.34	67.75	74.0786
Female	66	Secondary	Capital	One or more adults	No children		Very good/good	Not limited at all	8	As healthy or healhtier than others	<30	Max 3-4 days/week	Current smoker	Some exercise		Not limited at all	Not limited at all	Limited, but not severely	No caregiver, and not needed	85+ years	91	83.34	84.75	74.0786
Male	66	Primary	City/Town	One or more adults	No children		Fair-very bad	Limited, but not severely	8	As healthy or healhtier than others	>=30	Max 3-4 days/week	Non-smoker	No exercise		Not limited at all	Limited, but not severely		No caregiver, and not needed	75-85 years	85	79.93	74.75	73.2802
Female	66	Tertiary	City/Town	One or more adults	No children	Q5	Fair-very bad	Limited, but not severely	4	As healthy or healhtier than others	>=30	Max 3-4 days/week	Non-smoker	No exercise		Not limited at all	Limited, but not severely		No caregiver, and not needed	85+ years	85	83.34	74.75	74.0786
Female	66	Secondary	City/Town	One or more adults	No children	Q1	Very good/good	Limited, but not severely	8	As healthy or healhtier than others	<30	Max 3-4 days/week	Non-smoker	Some exercise		Not limited at all			No caregiver, and not needed	75-85 years	75	83.34	72.5	74.0786
Male	66	Primary	Capital	One or more adults	No children	Q1	Fair-very bad	Not limited at all	9	Less healthy than others	>=30	Max 3-4 days/week	Current smoker	No exercise		Limited, but not severely			No caregiver, and not needed	55-74 years	70	79.93	67.75	73.2802
Male	66	Primary	City/Town	One or more adults	No children	Q5	Very good/good	Not limited at all	6	As healthy or healhtier than others	<30	5+days/week	Non-smoker	Some exercise		Not limited at all	Limited, but not severely		No caregiver, and not needed	55-74 years	80	79.93	74.75	73.2802
Male	66	Secondary	Capital	One or more adults	No children		Very good/good	Not limited at all	8	As healthy or healhtier than others	<30	Max 3-4 days/week	Current smoker	Some exercise		Not limited at all	Limited, but not severely		No caregiver, and not needed	75-85 years	85	79.93	74.75	73.2802
Female	66	Secondary	Capital	Single adult	No children	Q5	Very good/good	Not limited at all	10	As healthy or healhtier than others	<30	Max 3-4 days/week	Non-smoker	No exercise		Not limited at all	Not limited at all	Limited, but not severely	No caregiver, and not needed	85+ years	93	83.34	84.75	74.0786
Female	66	Primary	Village	Single adult	No children	Q2-Q4	Fair-very bad	Severely limited	3	Less healthy than others	<30	Max 3-4 days/week	Non-smoker	Some exercise		Severely limited			No caregiver, but needed	75-85 years	70	83.34	60.75	74.0786
Female	67	Secondary	Capital	Single adult	No children	Q5	Fair-very bad	Limited, but not severely	7	As healthy or healhtier than others	<30	Max 3-4 days/week	Current smoker	Some exercise		Limited, but not severely	Severely limited		No caregiver, and not needed	85+ years	80	83.59	61.75	74.5903
Female	67	Tertiary	City/Town	Single adult	No children	Q5	Very good/good	Not limited at all	5	As healthy or healhtier than others	<30	Max 3-4 days/week	Non-smoker	Some exercise		Not limited at all	Limited, but not severely		No caregiver, and not needed	75-85 years	85	83.59	74.75	74.5903
Female	67	Tertiary	City/Town	One or more adults	No children	Q5	Very good/good	Not limited at all	10	As healthy or healhtier than others	<30	Max 3-4 days/week	Current smoker	Some exercise		Not limited at all	Limited, but not severely		No caregiver, and not needed	75-85 years	86	83.59	74.75	74.5903
Female	67	Tertiary	Village	One or more adults	No children		Fair-very bad	Limited, but not severely	0	Less healthy than others	<30	Max 3-4 days/week	Current smoker	No exercise		Severely limited			No caregiver, but needed	85+ years	74	83.59	61.75	74.5903
Male	67	Tertiary	Village	One or more adults	No children	Q2-Q4	Very good/good	Not limited at all	8	As healthy or healhtier than others	<30	Max 3-4 days/week	Non-smoker	Some exercise		Not limited at all	Not limited at all	Limited, but not severely	No caregiver, and not needed	75-85 years	98	80.38	84.75	73.8424
Female	67	Primary	City/Town	Single adult	No children	Q5	Very good/good	Limited, but not severely	5	As healthy or healhtier than others	<30	Max 3-4 days/week	Current smoker	Some exercise		Limited, but not severely	Limited, but not severely		No caregiver, and not needed	75-85 years	80	83.59	61.75	74.5903
Female	67	Tertiary	City/Town	One or more adults	No children	Q2-Q4	Fair-very bad	Limited, but not severely	8	As healthy or healhtier than others	>=30	Max 3-4 days/week	Non-smoker	Some exercise		Limited, but not severely			No caregiver, and not needed	75-85 years	77	83.59	61.75	74.5903
Female	67	Secondary	City/Town	One or more adults	No children	Q2-Q4	Very good/good	Not limited at all	5	As healthy or healhtier than others	>=30	Max 3-4 days/week	Non-smoker	No exercise		Limited, but not severely	Limited, but not severely	Limited, but not severely	No caregiver, and not needed	55-74 years	90	83.59	68.25	74.5903
Male	67	Primary	City/Town	One or more adults	One or more children	Q2-Q4	Fair-very bad	Limited, but not severely	7	As healthy or healhtier than others	>=30	Max 3-4 days/week	Non-smoker	No exercise		Limited, but not severely	Limited, but not severely		No caregiver, and not needed	55-74 years	89	80.38	61.75	73.8424
Female	67	Secondary	Capital	Single adult	No children		Very good/good	Not limited at all	10	As healthy or healhtier than others	<30	Max 3-4 days/week	Non-smoker	No exercise		Not limited at all	Not limited at all	Not limited at all	No caregiver, and not needed	85+ years	100	83.59	95	74.5903
Female	67	Secondary	City/Town	Single adult	No children	Q2-Q4	Very good/good	Not limited at all	8	As healthy or healhtier than others	>=30	Max 3-4 days/week	Non-smoker	Some exercise		Not limited at all	Limited, but not severely	Severely limited	No caregiver, and not needed	85+ years	90	83.59	74.75	74.5903
Female	67	Tertiary	Capital	One or more adults	No children	Q5	Fair-very bad	Limited, but not severely	7	As healthy or healhtier than others	<30	Max 3-4 days/week	Current smoker	Some exercise		Not limited at all	Limited, but not severely		No caregiver, and not needed	75-85 years	85	83.59	74.75	74.5903
Male	67	Primary	Village	Single adult	No children	Q2-Q4	Fair-very bad	Limited, but not severely	8	As healthy or healhtier than others	>=30	5+days/week	Non-smoker	Some exercise		Not limited at all	Limited, but not severely	Severely limited	No caregiver, and not needed	75-85 years	100	80.38	74.75	73.8424
Male	67	Tertiary	City/Town	One or more adults	No children	Q2-Q4	Fair-very bad	Severely limited	3	Less healthy than others	>=30	Max 3-4 days/week	Non-smoker	No exercise		Severely limited			Has caregiver	75-85 years	70	80.38	61.75	73.8424
Female	67	Primary	City/Town	One or more adults	No children	Q2-Q4	Fair-very bad	Not limited at all	7	As healthy or healhtier than others	<30	Max 3-4 days/week	Current smoker	Some exercise		Limited, but not severely			No caregiver, and not needed	75-85 years	78	83.59	68.25	74.5903
Male	67	Tertiary	Capital	One or more adults	No children	Q5	Very good/good	Not limited at all	9	As healthy or healhtier than others	<30	Max 3-4 days/week	Non-smoker	No exercise		Limited, but not severely	Limited, but not severely	Limited, but not severely	No caregiver, and not needed	85+ years	90	80.38	68.25	73.8424
Female	67	Secondary	City/Town	One or more adults	No children		Very good/good	Not limited at all	5	As healthy or healhtier than others	<30	Max 3-4 days/week	Non-smoker	No exercise		Not limited at all	Not limited at all		No caregiver, and not needed	75-85 years	80	83.59	80	74.5903
Male	67	Primary	Village	One or more adults	No children	Q2-Q4	Fair-very bad	Not limited at all	8	As healthy or healhtier than others	<30	Max 3-4 days/week	Non-smoker	No exercise		Not limited at all	Limited, but not severely		No caregiver, and not needed	75-85 years	80	80.38	74.75	73.8424
Male	67	Tertiary	Village	One or more adults	No children		Fair-very bad	Limited, but not severely	8	As healthy or healhtier than others	>=30	Max 3-4 days/week	Non-smoker	Some exercise		Limited, but not severely	Severely limited		No caregiver, and not needed	85+ years	85	80.38	61.75	73.8424
Female	67	Tertiary	City/Town	Single adult	No children	Q5	Very good/good	Not limited at all	9	As healthy or healhtier than others	<30	Max 3-4 days/week	Current smoker	Some exercise		Limited, but not severely	Limited, but not severely		No caregiver, and not needed	75-85 years	85	83.59	68.25	74.5903
Male	67	Primary	Capital	Single adult	No children	Q2-Q4	Very good/good	Limited, but not severely	10	As healthy or healhtier than others	>=30	5+days/week	Non-smoker	Some exercise		Not limited at all	Limited, but not severely	Limited, but not severely	No caregiver, and not needed	75-85 years	90	80.38	74.75	73.8424
Male	67	Secondary	City/Town	Single adult	One or more children	Q2-Q4	Fair-very bad	Limited, but not severely	2	Less healthy than others	>=30	Max 3-4 days/week	Non-smoker	No exercise		Severely limited	Severely limited	Severely limited	No caregiver, but needed	85+ years	92	80.38	61.75	73.8424
Male	67	Secondary	City/Town	One or more adults	No children	Q5	Very good/good	Not limited at all	9	As healthy or healhtier than others	<30	Max 3-4 days/week	Current smoker	No exercise		Not limited at all	Not limited at all	Limited, but not severely	No caregiver, and not needed	75-85 years	100	80.38	84.75	73.8424
Female	67	Secondary	Capital	Single adult	No children	Q2-Q4	Fair-very bad	Limited, but not severely	6	Less healthy than others	>=30	Max 3-4 days/week	Non-smoker	No exercise		Not limited at all	Limited, but not severely		No caregiver, and not needed	85+ years	80	83.59	74.75	74.5903
Female	67	Tertiary	City/Town	One or more adults	No children	Q5	Fair-very bad	Limited, but not severely	5	As healthy or healhtier than others	<30	Max 3-4 days/week	Non-smoker	Some exercise		Limited, but not severely	Severely limited		No caregiver, but needed	55-74 years	80	83.59	61.75	74.5903
Male	67	Primary	City/Town	One or more adults	No children	Q2-Q4	Very good/good	Not limited at all	8	As healthy or healhtier than others	<30	Max 3-4 days/week	Non-smoker	No exercise		Not limited at all			No caregiver, and not needed	55-74 years	72	80.38	71	73.8424
Female	67	Secondary	Capital	Single adult	No children	Q5	Fair-very bad	Not limited at all	8	As healthy or healhtier than others	>=30	Max 3-4 days/week	Current smoker	No exercise		Not limited at all	Limited, but not severely		No caregiver, and not needed	75-85 years	89	83.59	74.75	74.5903
Female	67	Primary	Capital	Single adult	No children	Q5	Fair-very bad	Limited, but not severely	8	As healthy or healhtier than others	<30	Max 3-4 days/week	Current smoker	Some exercise		Not limited at all			No caregiver, and not needed	55-74 years	75	83.59	72.5	74.5903
Male	67	Tertiary	City/Town	One or more adults	One or more children	Q2-Q4	Very good/good	Not limited at all	8	As healthy or healhtier than others	<30	Max 3-4 days/week	Non-smoker	Some exercise		Not limited at all	Limited, but not severely	Limited, but not severely	No caregiver, and not needed	55-74 years	90	80.38	74.75	73.8424
Female	67	Secondary	Village	One or more adults	One or more children	Q2-Q4	Very good/good	Limited, but not severely	9	Less healthy than others	>=30	5+days/week	Non-smoker	No exercise		Not limited at all	Limited, but not severely		Has caregiver	85+ years	85	83.59	74.75	74.5903
Male	67	Tertiary	City/Town	Single adult	No children		Fair-very bad	Not limited at all	7	As healthy or healhtier than others	<30	Max 3-4 days/week	Non-smoker	Some exercise		Not limited at all	Limited, but not severely	Limited, but not severely	No caregiver, and not needed	85+ years	92	80.38	74.75	73.8424
Male	67	Primary	Village	One or more adults	No children	Q1	Very good/good	Not limited at all	4	Less healthy than others	>=30	Max 3-4 days/week	Non-smoker	No exercise		Not limited at all	Limited, but not severely		No caregiver, and not needed	85+ years	86	80.38	74.75	73.8424
Male	67	Secondary	Village	One or more adults	No children		Fair-very bad	Limited, but not severely	3	As healthy or healhtier than others	<30	Max 3-4 days/week	Current smoker	Some exercise					No caregiver, and not needed	75-85 years	67	80.38	61.75	73.8424
Female	67	Secondary	Capital	Single adult	No children	Q5	Very good/good	Not limited at all	9	As healthy or healhtier than others	<30	Max 3-4 days/week	Current smoker	Some exercise		Not limited at all	Not limited at all		No caregiver, and not needed	55-74 years	85	83.59	82.5	74.5903
Female	67	Tertiary	Capital	Single adult	No children	Q5	Fair-very bad	Limited, but not severely	4	As healthy or healhtier than others	<30	Max 3-4 days/week	Non-smoker	Some exercise		Limited, but not severely	Limited, but not severely		No caregiver, and not needed	75-85 years	80	83.59	61.75	74.5903
Female	67	Tertiary	City/Town	Single adult	No children	Q2-Q4	Fair-very bad	Limited, but not severely	8	As healthy or healhtier than others	<30	Max 3-4 days/week	Non-smoker	No exercise		Not limited at all	Limited, but not severely	Limited, but not severely	No caregiver, and not needed	75-85 years	100	83.59	74.75	74.5903
Male	68	Primary	City/Town	Single adult	No children		Fair-very bad	Limited, but not severely	7	As healthy or healhtier than others	<30	Max 3-4 days/week	Non-smoker	No exercise		Not limited at all	Not limited at all		No caregiver, and not needed	75-85 years	80	80.82	80	74.4361
Male	68	Tertiary	City/Town	One or more adults	No children	Q5	Very good/good	Not limited at all	9	As healthy or healhtier than others	<30	Max 3-4 days/week	Non-smoker	Some exercise		Not limited at all	Limited, but not severely		No caregiver, and not needed	85+ years	85	80.82	74.75	74.4361
Female	68	Tertiary	Village	Single adult	No children	Q2-Q4	Very good/good	Not limited at all	8	As healthy or healhtier than others	>=30	Max 3-4 days/week	Non-smoker	Some exercise		Not limited at all	Limited, but not severely		No caregiver, and not needed	75-85 years	83	83.84	74.75	75.116
Female	68	Secondary	Village	Single adult	One or more children	Q2-Q4	Very good/good	Not limited at all	10	As healthy or healhtier than others	<30	Max 3-4 days/week	Non-smoker	Some exercise		Not limited at all	Not limited at all	Limited, but not severely	No caregiver, and not needed	75-85 years	100	83.84	84.75	75.116
Male	68	Secondary	Capital	One or more adults	No children		Fair-very bad	Severely limited	5	Less healthy than others	<30	Max 3-4 days/week	Non-smoker	No exercise		Severely limited			Has caregiver	85+ years	75	80.82	62.75	74.4361
Male	68	Primary	City/Town	One or more adults	No children		Fair-very bad	Not limited at all	4	As healthy or healhtier than others	<30	5+days/week	Non-smoker	Some exercise		Not limited at all	Limited, but not severely	Limited, but not severely	No caregiver, and not needed	85+ years	100	80.82	74.75	74.4361
Female	68	Secondary	City/Town	One or more adults	No children	Q2-Q4	Fair-very bad	Limited, but not severely	4	As healthy or healhtier than others	<30	Max 3-4 days/week	Current smoker	No exercise		Limited, but not severely	Limited, but not severely		No caregiver, and not needed	75-85 years	80	83.84	62.75	75.116
Male	68	Secondary	City/Town	One or more adults	No children	Q5	Fair-very bad	Limited, but not severely	4	Less healthy than others	>=30	Max 3-4 days/week	Non-smoker	No exercise		Limited, but not severely	Severely limited		Has caregiver	85+ years	82	80.82	62.75	74.4361
Female	68	Tertiary	City/Town	One or more adults	No children		Fair-very bad	Limited, but not severely	5	Less healthy than others	>=30	Max 3-4 days/week	Current smoker	No exercise		Limited, but not severely			No caregiver, and not needed	75-85 years	78	83.84	62.75	75.116
Male	68	Secondary	City/Town	One or more adults	No children	Q2-Q4	Fair-very bad	Limited, but not severely	6	Less healthy than others	>=30	Max 3-4 days/week	Non-smoker	No exercise		Limited, but not severely			Has caregiver	75-85 years	77	80.82	62.75	74.4361
Male	68	Primary	Capital	One or more adults	No children	Q2-Q4	Very good/good	Not limited at all	6	As healthy or healhtier than others	>=30	Max 3-4 days/week	Non-smoker	No exercise		Not limited at all	Limited, but not severely	Limited, but not severely	No caregiver, and not needed	75-85 years	95	80.82	74.75	74.4361
Female	68	Tertiary	City/Town	Single adult	No children	Q5	Very good/good	Not limited at all	8	As healthy or healhtier than others	<30	Max 3-4 days/week	Non-smoker	Some exercise		Not limited at all	Limited, but not severely		No caregiver, and not needed	75-85 years	87	83.84	74.75	75.116
Male	68	Secondary	City/Town	One or more adults	No children	Q2-Q4	Fair-very bad	Limited, but not severely	5	Less healthy than others	>=30	Max 3-4 days/week	Non-smoker	Some exercise		Limited, but not severely			No caregiver, and not needed	75-85 years	77	80.82	62.75	74.4361
Male	68	Tertiary	Capital	Single adult	No children	Q5	Fair-very bad	Limited, but not severely	8	As healthy or healhtier than others	<30	Max 3-4 days/week	Non-smoker	Some exercise		Not limited at all			No caregiver, and not needed	55-74 years	75	80.82	72.5	74.4361
Female	68	Tertiary	City/Town	One or more adults	No children	Q2-Q4	Very good/good	Not limited at all	7	As healthy or healhtier than others	<30	Max 3-4 days/week	Non-smoker	Some exercise		Not limited at all	Limited, but not severely		No caregiver, and not needed	85+ years	85	83.84	74.75	75.116
Female	68	Secondary	City/Town	Single adult	No children	Q2-Q4	Fair-very bad	Severely limited	6	As healthy or healhtier than others	<30	Max 3-4 days/week	Current smoker	Some exercise		Limited, but not severely			No caregiver, and not needed	55-74 years	75	83.84	62.75	75.116
Male	68	Secondary	City/Town	One or more adults	No children	Q2-Q4	Fair-very bad	Not limited at all	5	As healthy or healhtier than others	<30	Max 3-4 days/week	Non-smoker	Some exercise		Limited, but not severely			No caregiver, and not needed	75-85 years	75	80.82	68.75	74.4361
Female	68	Secondary	City/Town	Single adult	No children	Q5	Fair-very bad	Limited, but not severely	9	As healthy or healhtier than others	<30	Max 3-4 days/week	Current smoker	No exercise		Limited, but not severely	Limited, but not severely		Has caregiver	55-74 years	80	83.84	62.75	75.116
Female	68	Secondary	City/Town	One or more adults	No children	Q2-Q4	Very good/good	Not limited at all	9	As healthy or healhtier than others	>=30	Max 3-4 days/week	Non-smoker	No exercise		Not limited at all	Limited, but not severely		No caregiver, and not needed	75-85 years	80	83.84	74.75	75.116
Male	68	Primary	City/Town	Single adult	No children	Q5	Fair-very bad	Limited, but not severely	3	As healthy or healhtier than others	>=30	Max 3-4 days/week	Non-smoker	Some exercise		Limited, but not severely			Has caregiver	55-74 years	75	80.82	62.75	74.4361
Male	68	Tertiary	Capital	One or more adults	No children	Q5	Fair-very bad	Limited, but not severely	7	As healthy or healhtier than others	<30	Max 3-4 days/week	Current smoker	Some exercise		Limited, but not severely	Limited, but not severely	Severely limited	No caregiver, and not needed	85+ years	92	80.82	62.75	74.4361
Male	68	Tertiary	City/Town	One or more adults	No children	Q2-Q4	Fair-very bad	Limited, but not severely	7	Less healthy than others	>=30	Max 3-4 days/week	Current smoker	Some exercise		Limited, but not severely	Limited, but not severely	Limited, but not severely	No caregiver, and not needed	85+ years	91	80.82	62.75	74.4361
Female	68	Primary	Capital	One or more adults	No children	Q1	Very good/good	Not limited at all	7	As healthy or healhtier than others	<30	Max 3-4 days/week	Non-smoker	No exercise		Not limited at all	Not limited at all	Not limited at all	No caregiver, and not needed	85+ years	98	83.84	94	75.116
Male	68	Primary	City/Town	Single adult	No children	Q2-Q4	Fair-very bad	Severely limited	5	As healthy or healhtier than others	<30	Max 3-4 days/week	Non-smoker	No exercise		Severely limited			Has caregiver	55-74 years	70	80.82	62.75	74.4361
Male	68	Primary	City/Town	One or more adults	No children	Q2-Q4	Very good/good	Not limited at all	8	As healthy or healhtier than others	<30	Max 3-4 days/week	Non-smoker	Some exercise		Not limited at all	Not limited at all	Not limited at all	No caregiver, and not needed	75-85 years	90	80.82	90	74.4361
Female	68	Secondary	City/Town	Single adult	No children	Q2-Q4	Fair-very bad	Not limited at all	6	As healthy or healhtier than others	<30	Max 3-4 days/week	Current smoker	Some exercise		Limited, but not severely			No caregiver, and not needed	75-85 years	75	83.84	68.75	75.116
Male	68	Tertiary	Village	One or more adults	No children	Q2-Q4	Very good/good	Limited, but not severely	8	Less healthy than others	<30	5+days/week	Current smoker	No exercise		Limited, but not severely	Limited, but not severely	Limited, but not severely	No caregiver, and not needed	85+ years	96	80.82	62.75	74.4361
Male	68	Tertiary	City/Town	One or more adults	No children	Q2-Q4	Very good/good	Not limited at all	7	As healthy or healhtier than others	>=30	Max 3-4 days/week	Non-smoker	Some exercise		Not limited at all	Limited, but not severely		No caregiver, and not needed	85+ years	88	80.82	74.75	74.4361
Female	68	Secondary	Capital	Single adult	No children	Q5	Fair-very bad	Not limited at all	5	As healthy or healhtier than others	<30	Max 3-4 days/week	Current smoker	Some exercise		Limited, but not severely			No caregiver, and not needed	85+ years	70	83.84	68.75	75.116
Male	68	Primary	Capital	One or more adults	No children	Q2-Q4	Very good/good	Not limited at all	9	As healthy or healhtier than others	<30	Max 3-4 days/week	Non-smoker	No exercise		Not limited at all			No caregiver, and not needed	55-74 years	76	80.82	73	74.4361
Male	68	Tertiary	Village	One or more adults	No children	Q2-Q4	Very good/good	Not limited at all	8	As healthy or healhtier than others	<30	5+days/week	Current smoker	No exercise		Not limited at all	Not limited at all	Not limited at all	No caregiver, and not needed	85+ years	96	80.82	93	74.4361
Female	68	Tertiary	City/Town	One or more adults	No children		Fair-very bad	Limited, but not severely	6	Less healthy than others	>=30	Max 3-4 days/week	Current smoker	No exercise		Limited, but not severely	Severely limited		No caregiver, and not needed	85+ years	85	83.84	62.75	75.116
Male	68	Tertiary	Village	One or more adults	No children	Q5	Fair-very bad	Limited, but not severely	8	As healthy or healhtier than others	<30	5+days/week	Non-smoker	Some exercise		Limited, but not severely	Severely limited		No caregiver, and not needed	75-85 years	85	80.82	62.75	74.4361
Male	69	Primary	City/Town	One or more adults	No children	Q1	Fair-very bad	Limited, but not severely	7	As healthy or healhtier than others	>=30	5+days/week	Non-smoker	Some exercise		Not limited at all	Limited, but not severely		No caregiver, and not needed	85+ years	85	81.27	74.75	75.063
Male	69	Tertiary	City/Town	One or more adults	No children	Q5	Very good/good	Not limited at all	7	As healthy or healhtier than others	>=30	Max 3-4 days/week	Non-smoker	Some exercise		Not limited at all	Limited, but not severely	Limited, but not severely	No caregiver, and not needed	85+ years	95	81.27	74.75	75.063
Male	69	Tertiary	City/Town	Single adult	No children	Q5	Fair-very bad	Limited, but not severely	8	As healthy or healhtier than others	<30	Max 3-4 days/week	Current smoker	Some exercise		Not limited at all			No caregiver, and not needed	85+ years	78	81.27	74	75.063
Female	69	Tertiary	Village	Single adult	No children	Q5	Fair-very bad	Not limited at all	7	As healthy or healhtier than others	>=30	Max 3-4 days/week	Non-smoker	No exercise		Limited, but not severely	Limited, but not severely		No caregiver, and not needed	75-85 years	80	84.09	69.25	75.6555
Female	69	Secondary	Capital	Single adult	One or more children	Q1	Fair-very bad	Severely limited	5	Less healthy than others	>=30	Max 3-4 days/week	Current smoker	No exercise		Severely limited			Has caregiver	75-85 years	72	84.09	63.75	75.6555
Female	69	Primary	City/Town	One or more adults	No children		Very good/good	Limited, but not severely	6	As healthy or healhtier than others	<30	Max 3-4 days/week	Non-smoker	No exercise		Limited, but not severely	Severely limited		No caregiver, and not needed	85+ years	86	84.09	63.75	75.6555
Male	69	Tertiary	City/Town	One or more adults	No children	Q5	Very good/good	Not limited at all	7	As healthy or healhtier than others	>=30	Max 3-4 days/week	Non-smoker	No exercise		Not limited at all	Not limited at all		No caregiver, and not needed	85+ years	84	81.27	82	75.063
Male	69	Primary	Village	Single adult	No children	Q5	Very good/good	Not limited at all	5	As healthy or healhtier than others	>=30	Max 3-4 days/week	Non-smoker	Some exercise		Limited, but not severely	Severely limited		No caregiver, and not needed	85+ years	85	81.27	69.25	75.063
Female	69	Secondary	City/Town	Single adult	No children	Q5	Very good/good	Not limited at all	9	As healthy or healhtier than others	<30	Max 3-4 days/week	Current smoker	No exercise		Not limited at all	Limited, but not severely	Limited, but not severely	No caregiver, and not needed	85+ years	91	84.09	74.75	75.6555
Male	69	Secondary	Village	Single adult	No children	Q5	Fair-very bad	Limited, but not severely	5	As healthy or healhtier than others	<30	Max 3-4 days/week	Current smoker	No exercise		Limited, but not severely			No caregiver, and not needed	55-74 years	75	81.27	63.75	75.063
Female	69	Tertiary	City/Town	Single adult	One or more children	Q2-Q4	Very good/good	Not limited at all	8	As healthy or healhtier than others	<30	Max 3-4 days/week	Non-smoker	Some exercise		Not limited at all	Not limited at all	Limited, but not severely	No caregiver, and not needed	85+ years	92	84.09	84.75	75.6555
Male	70	Secondary	Village	One or more adults	No children		Fair-very bad	Severely limited	6	Less healthy than others	<30	Max 3-4 days/week	Non-smoker	Some exercise					Has caregiver	75-85 years	75	81.73	64.75	75.7266
Male	70	Tertiary	Capital	One or more adults	No children	Q5	Very good/good	Not limited at all	8	As healthy or healhtier than others	>=30	Max 3-4 days/week	Non-smoker	Some exercise			Not limited at all	Limited, but not severely	No caregiver, and not needed	85+ years	95	81.73	84.75	75.7266
Female	70	Secondary	Capital	One or more adults	No children	Q2-Q4	Fair-very bad	Not limited at all	6	As healthy or healhtier than others	<30	Max 3-4 days/week	Non-smoker	Some exercise			Limited, but not severely		No caregiver, and not needed	75-85 years	80	84.35	74.75	76.2093
Male	70	Primary	City/Town	One or more adults	No children	Q1	Fair-very bad	Limited, but not severely	5	Less healthy than others	<30	Max 3-4 days/week	Non-smoker	Some exercise					No caregiver, and not needed	55-74 years	76	81.73	64.75	75.7266
Male	70	Secondary	City/Town	One or more adults	One or more children	Q1	Fair-very bad	Limited, but not severely	7	As healthy or healhtier than others	>=30	Max 3-4 days/week	Non-smoker	No exercise			Severely limited		No caregiver, and not needed	55-74 years	80	81.73	64.75	75.7266
Male	70	Tertiary	City/Town	One or more adults	No children	Q5	Very good/good	Not limited at all	9	As healthy or healhtier than others	<30	Max 3-4 days/week	Non-smoker	No exercise			Not limited at all	Not limited at all	No caregiver, and not needed	85+ years	96	81.73	93	75.7266
Male	70	Primary	Village	One or more adults	No children	Q1	Fair-very bad	Severely limited	2	As healthy or healhtier than others	<30	Max 3-4 days/week	Non-smoker	Some exercise					No caregiver, and not needed	55-74 years	76	81.73	64.75	75.7266
Female	70	Secondary	Capital	One or more adults	No children	Q2-Q4	Fair-very bad	Limited, but not severely	5	As healthy or healhtier than others	>=30	Max 3-4 days/week	Non-smoker	No exercise					No caregiver, and not needed	75-85 years	72	84.35	64.75	76.2093
Female	70	Secondary	City/Town	Single adult	No children	Q1	Fair-very bad	Limited, but not severely	6	As healthy or healhtier than others	>=30	Max 3-4 days/week	Non-smoker	Some exercise			Limited, but not severely		No caregiver, and not needed	55-74 years	80	84.35	64.75	76.2093
Male	70	Primary	Village	One or more adults	No children	Q2-Q4	Very good/good	Not limited at all	10	As healthy or healhtier than others	<30	Max 3-4 days/week	Non-smoker	No exercise			Not limited at all		No caregiver, and not needed	85+ years	85	81.73	82.5	75.7266
Female	70	Secondary	Capital	Single adult	No children	Q5	Very good/good	Not limited at all	9	As healthy or healhtier than others	<30	5+days/week	Non-smoker	No exercise			Limited, but not severely		No caregiver, and not needed	85+ years	85	84.35	74.75	76.2093
Male	70	Secondary	Capital	Single adult	No children	Q5	Fair-very bad	Limited, but not severely	7	Less healthy than others	>=30	Max 3-4 days/week	Current smoker	Some exercise					Has caregiver	55-74 years	75	81.73	64.75	75.7266
Female	70	Secondary	Capital	One or more adults	No children	Q2-Q4	Very good/good	Not limited at all	9	As healthy or healhtier than others	<30	Max 3-4 days/week	Non-smoker	Some exercise			Limited, but not severely		No caregiver, and not needed	55-74 years	80	84.35	74.75	76.2093
Female	70	Secondary	Capital	Single adult	No children	Q5	Very good/good	Not limited at all	9	As healthy or healhtier than others	<30	Max 3-4 days/week	Non-smoker	Some exercise			Not limited at all	Limited, but not severely	No caregiver, and not needed	75-85 years	95	84.35	84.75	76.2093
Male	70	Secondary	Village	One or more adults	No children	Q1	Fair-very bad	Severely limited	8	Less healthy than others	<30	Max 3-4 days/week	Non-smoker	Some exercise					Has caregiver	75-85 years	75	81.73	64.75	75.7266
Male	70	Tertiary	Capital	One or more adults	No children	Q5	Very good/good	Not limited at all	8	As healthy or healhtier than others	<30	5+days/week	Current smoker	No exercise			Not limited at all	Not limited at all	No caregiver, and not needed	85+ years	99	81.73	94.5	75.7266
Male	70	Tertiary	City/Town	One or more adults	No children		Fair-very bad	Limited, but not severely	3	As healthy or healhtier than others	<30	5+days/week	Non-smoker	Some exercise					No caregiver, and not needed	55-74 years	75	81.73	64.75	75.7266
Male	70	Primary	Village	One or more adults	No children	Q1	Fair-very bad	Severely limited	3	As healthy or healhtier than others	<30	Max 3-4 days/week	Current smoker	Some exercise					Has caregiver	75-85 years	75	81.73	64.75	75.7266
Male	71	Tertiary	Village	One or more adults	No children	Q2-Q4	Very good/good	Limited, but not severely	2	As healthy or healhtier than others	<30	Max 3-4 days/week	Non-smoker	Some exercise			Limited, but not severely	Limited, but not severely	No caregiver, and not needed	55-74 years	94	82.19	65.75	76.4318
Male	71	Secondary	City/Town	Single adult	No children		Fair-very bad	Limited, but not severely	2	Less healthy than others	>=30	5+days/week	Current smoker	Some exercise			Limited, but not severely		No caregiver, but needed	75-85 years	84	82.19	65.75	76.4318
Female	71	Tertiary	Capital	One or more adults	No children		Very good/good	Not limited at all	9	As healthy or healhtier than others	<30	Max 3-4 days/week	Non-smoker	Some exercise			Not limited at all	Not limited at all	No caregiver, and not needed	85+ years	99	84.62	94.5	76.7779
Female	71	Tertiary	Village	One or more adults	No children	Q2-Q4	Fair-very bad	Limited, but not severely	5	Less healthy than others	<30	Max 3-4 days/week	Current smoker	No exercise			Limited, but not severely		No caregiver, and not needed	85+ years	80	84.62	65.75	76.7779
Female	71	Primary	Village	One or more adults	One or more children	Q1	Fair-very bad	Severely limited	3	As healthy or healhtier than others	<30	Max 3-4 days/week	Current smoker	Some exercise			Severely limited		Has caregiver	55-74 years	80	84.62	65.75	76.7779
Male	71	Tertiary	City/Town	One or more adults	No children	Q5	Very good/good	Not limited at all	8	As healthy or healhtier than others	<30	Max 3-4 days/week	Non-smoker	Some exercise			Not limited at all		No caregiver, and not needed	85+ years	85	82.19	82.5	76.4318
Female	71	Secondary	City/Town	One or more adults	No children		Fair-very bad	Not limited at all	7	As healthy or healhtier than others	>=30	Max 3-4 days/week	Non-smoker	No exercise			Not limited at all	Limited, but not severely	No caregiver, and not needed	85+ years	100	84.62	84.75	76.7779
Female	71	Secondary	Capital	One or more adults	No children	Q2-Q4	Fair-very bad	Limited, but not severely	8	Less healthy than others	>=30	Max 3-4 days/week	Non-smoker	Some exercise			Limited, but not severely		Has caregiver	55-74 years	80	84.62	65.75	76.7779
Male	71	Secondary	Capital	One or more adults	No children		Fair-very bad	Not limited at all	8	Less healthy than others	<30	Max 3-4 days/week	Current smoker	No exercise			Limited, but not severely		No caregiver, and not needed	75-85 years	80	82.19	75.25	76.4318
Male	71	Primary	City/Town	One or more adults	No children	Q2-Q4	Very good/good	Not limited at all	10	As healthy or healhtier than others	>=30	Max 3-4 days/week	Non-smoker	Some exercise			Limited, but not severely	Limited, but not severely	No caregiver, and not needed	75-85 years	95	82.19	75.25	76.4318
Female	71	Secondary	Capital	Single adult	No children	Q2-Q4	Fair-very bad	Limited, but not severely	7	Less healthy than others	<30	Max 3-4 days/week	Non-smoker	No exercise			Limited, but not severely	Limited, but not severely	No caregiver, and not needed	85+ years	100	84.62	65.75	76.7779
Male	71	Tertiary	City/Town	One or more adults	No children		Fair-very bad	Severely limited	8	As healthy or healhtier than others	>=30	Max 3-4 days/week	Non-smoker	Some exercise					No caregiver, and not needed	75-85 years	75	82.19	65.75	76.4318
Male	72	Tertiary	Capital	Single adult	No children	Q2-Q4	Very good/good	Not limited at all	2	As healthy or healhtier than others	<30	Max 3-4 days/week	Current smoker	Some exercise					No caregiver, and not needed	55-74 years	78	82.65	75	77.123
Male	72	Primary	Capital	One or more adults	No children	Q2-Q4	Fair-very bad	Limited, but not severely	7	Less healthy than others	<30	Max 3-4 days/week	Current smoker	Some exercise			Limited, but not severely		Has caregiver	75-85 years	80	82.65	66.75	77.123
Female	72	Primary	City/Town	One or more adults	No children	Q2-Q4	Fair-very bad	Limited, but not severely	5	As healthy or healhtier than others	<30	Max 3-4 days/week	Non-smoker	No exercise			Limited, but not severely	Limited, but not severely	No caregiver, and not needed	75-85 years	90	84.9	66.75	77.3487
Female	72	Primary	Village	Single adult	No children	Q2-Q4	Fair-very bad	Limited, but not severely	4	Less healthy than others	>=30	Max 3-4 days/week	Non-smoker	No exercise			Limited, but not severely	Limited, but not severely	Has caregiver	75-85 years	95	84.9	66.75	77.3487
Female	72	Tertiary	Capital	Single adult	No children	Q2-Q4	Very good/good	Not limited at all	7	As healthy or healhtier than others	<30	Max 3-4 days/week	Current smoker	Some exercise			Limited, but not severely	Limited, but not severely	No caregiver, and not needed	85+ years	90	84.9	75.75	77.3487
Female	72	Tertiary	City/Town	One or more adults	No children	Q2-Q4	Very good/good	Not limited at all	7	As healthy or healhtier than others	>=30	Max 3-4 days/week	Non-smoker	Some exercise			Not limited at all	Limited, but not severely	No caregiver, and not needed	85+ years	91	84.9	84.75	77.3487
Female	72	Tertiary	Capital	Single adult	No children	Q5	Very good/good	Not limited at all	8	As healthy or healhtier than others	<30	Max 3-4 days/week	Non-smoker	Some exercise			Limited, but not severely		No caregiver, and not needed	75-85 years	85	84.9	75.75	77.3487
Male	72	Tertiary	Village	One or more adults	No children	Q2-Q4	Fair-very bad	Severely limited	7	As healthy or healhtier than others	<30	Max 3-4 days/week	Non-smoker	Some exercise			Limited, but not severely		No caregiver, and not needed	85+ years	83	82.65	66.75	77.123
Female	72	Secondary	City/Town	One or more adults	No children		Fair-very bad	Limited, but not severely	6	As healthy or healhtier than others	<30	Max 3-4 days/week	Non-smoker	No exercise			Limited, but not severely	Limited, but not severely	No caregiver, and not needed	75-85 years	90	84.9	66.75	77.3487
Female	72	Secondary	Capital	One or more adults	No children	Q2-Q4	Fair-very bad	Not limited at all	9	As healthy or healhtier than others	<30	Max 3-4 days/week	Non-smoker	Some exercise			Limited, but not severely	Limited, but not severely	No caregiver, and not needed	85+ years	90	84.9	75.75	77.3487
Female	72	Tertiary	Capital	One or more adults	No children	Q5	Very good/good	Limited, but not severely	6	As healthy or healhtier than others	>=30	Max 3-4 days/week	Non-smoker	Some exercise			Not limited at all	Not limited at all	No caregiver, and not needed	75-85 years	100	84.9	95	77.3487
Female	72	Secondary	Capital	Single adult	No children	Q5	Very good/good	Not limited at all	9	As healthy or healhtier than others	>=30	Max 3-4 days/week	Non-smoker	No exercise			Not limited at all		No caregiver, and not needed	75-85 years	85	84.9	82.5	77.3487
Male	72	Tertiary	City/Town	One or more adults	No children	Q2-Q4	Fair-very bad	Limited, but not severely	8	As healthy or healhtier than others	>=30	Max 3-4 days/week	Non-smoker	No exercise			Severely limited		Has caregiver	75-85 years	85	82.65	66.75	77.123
Female	73	Tertiary	Capital	Single adult	No children	Q2-Q4	Fair-very bad	Limited, but not severely	2	As healthy or healhtier than others	<30	Max 3-4 days/week	Non-smoker	Some exercise					Has caregiver	75-85 years	78	85.19	67.75	77.9199
Male	73	Secondary	City/Town	One or more adults	No children		Very good/good	Not limited at all	7	As healthy or healhtier than others	<30	5+days/week	Non-smoker	No exercise			Not limited at all	Limited, but not severely	No caregiver, and not needed	85+ years	90	83.12	84.75	77.7968
Male	73	Primary	City/Town	One or more adults	No children		Very good/good	Not limited at all	9	As healthy or healhtier than others	<30	Max 3-4 days/week	Non-smoker	No exercise			Limited, but not severely	Limited, but not severely	No caregiver, and not needed	85+ years	91	83.12	76.25	77.7968
Female	73	Secondary	Village	Single adult	No children	Q5	Fair-very bad	Not limited at all	1	As healthy or healhtier than others	>=30	5+days/week	Non-smoker	Some exercise			Limited, but not severely	Limited, but not severely	No caregiver, and not needed	85+ years	100	85.19	76.25	77.9199
Female	73	Tertiary	Capital	Single adult	No children	Q5	Fair-very bad	Limited, but not severely	7	As healthy or healhtier than others	<30	Max 3-4 days/week	Non-smoker	Some exercise			Limited, but not severely		No caregiver, and not needed	75-85 years	85	85.19	67.75	77.9199
Female	73	Secondary	City/Town	Single adult	No children	Q2-Q4	Very good/good	Not limited at all	9	As healthy or healhtier than others	<30	Max 3-4 days/week	Non-smoker	No exercise			Not limited at all	Limited, but not severely	No caregiver, and not needed	75-85 years	90	85.19	84.75	77.9199
Male	73	Secondary	Village	One or more adults	No children	Q1	Fair-very bad	Not limited at all	6	As healthy or healhtier than others	<30	Max 3-4 days/week	Non-smoker	Some exercise					No caregiver, and not needed	75-85 years	79	83.12	76	77.7968
Female	73	Tertiary	Capital	Single adult	No children	Q1	Very good/good	Not limited at all	8	As healthy or healhtier than others	<30	Max 3-4 days/week	Non-smoker	No exercise			Limited, but not severely	Limited, but not severely	No caregiver, and not needed	75-85 years	90	85.19	76.25	77.9199
Male	73	Tertiary	Village	One or more adults	No children	Q1	Very good/good	Not limited at all	10	As healthy or healhtier than others	>=30	Max 3-4 days/week	Current smoker	Some exercise			Not limited at all	Not limited at all	No caregiver, and not needed	75-85 years	100	83.12	95	77.7968
Male	73	Tertiary	City/Town	Single adult	No children	Q5	Fair-very bad	Limited, but not severely	6	As healthy or healhtier than others	>=30	Max 3-4 days/week	Non-smoker	No exercise			Limited, but not severely	Severely limited	No caregiver, and not needed	75-85 years	100	83.12	67.75	77.7968
Female	73	Secondary	City/Town	One or more adults	No children	Q2-Q4	Very good/good	Not limited at all	9	As healthy or healhtier than others	>=30	Max 3-4 days/week	Non-smoker	No exercise			Not limited at all		No caregiver, and not needed	75-85 years	85	85.19	82.5	77.9199
Female	74	Tertiary	City/Town	Single adult	No children	Q5	Very good/good	Not limited at all	8	As healthy or healhtier than others	<30	Max 3-4 days/week	Non-smoker	Some exercise			Limited, but not severely		No caregiver, and not needed	75-85 years	85	85.48	76.75	78.4907
Male	74	Tertiary	Village	One or more adults	No children	Q2-Q4	Very good/good	Limited, but not severely	7	As healthy or healhtier than others	>=30	5+days/week	Non-smoker	Some exercise			Not limited at all	Limited, but not severely	No caregiver, and not needed	75-85 years	95	83.59	84.75	78.4501
Male	74	Primary	City/Town	One or more adults	No children	Q2-Q4	Fair-very bad	Limited, but not severely	9	As healthy or healhtier than others	>=30	Max 3-4 days/week	Non-smoker	No exercise			Limited, but not severely		No caregiver, and not needed	55-74 years	85	83.59	68.75	78.4501
Female	74	Secondary	City/Town	Single adult	No children		Fair-very bad	Limited, but not severely	3	As healthy or healhtier than others	>=30	Max 3-4 days/week	Non-smoker	Some exercise			Severely limited	Severely limited	No caregiver, but needed	85+ years	95	85.48	68.75	78.4907
Male	74	Secondary	City/Town	One or more adults	No children		Fair-very bad	Limited, but not severely	7	As healthy or healhtier than others	<30	Max 3-4 days/week	Non-smoker	No exercise			Not limited at all	Limited, but not severely	Has caregiver	85+ years	95	83.59	84.75	78.4501
Female	74	Tertiary	Village	Single adult	No children	Q2-Q4	Very good/good	Limited, but not severely	7	As healthy or healhtier than others	<30	Max 3-4 days/week	Current smoker	Some exercise			Limited, but not severely		No caregiver, and not needed	55-74 years	80	85.48	68.75	78.4907
Male	74	Tertiary	City/Town	One or more adults	No children	Q2-Q4	Fair-very bad	Limited, but not severely	6	Less healthy than others	<30	Max 3-4 days/week	Non-smoker	Some exercise			Limited, but not severely	Limited, but not severely	Has caregiver	75-85 years	90	83.59	68.75	78.4501
Female	74	Tertiary	Capital	One or more adults	No children	Q5	Very good/good	Limited, but not severely	8	Less healthy than others	<30	Max 3-4 days/week	Non-smoker	No exercise			Limited, but not severely		No caregiver, and not needed	75-85 years	80	85.48	68.75	78.4907
Male	75	Tertiary	Village	One or more adults	No children	Q2-Q4	Fair-very bad	Limited, but not severely	6	As healthy or healhtier than others	<30	Max 3-4 days/week	Non-smoker	Some exercise			Limited, but not severely	Severely limited	No caregiver, and not needed	75-85 years	91	84.07	69.75	79.0792
Female	75	Secondary	City/Town	Single adult	No children	Q5	Fair-very bad	Limited, but not severely	8	As healthy or healhtier than others	<30	Max 3-4 days/week	Non-smoker	Some exercise			Limited, but not severely	Limited, but not severely	No caregiver, and not needed	85+ years	90	85.79	69.75	79.0604
Male	75	Secondary	City/Town	One or more adults	No children	Q1	Fair-very bad	Severely limited	8	As healthy or healhtier than others	>=30	5+days/week	Non-smoker	No exercise			Severely limited	Severely limited	No caregiver, and not needed	75-85 years	100	84.07	69.75	79.0792
Male	75	Tertiary	City/Town	Single adult	No children	Q5	Fair-very bad	Not limited at all	6	As healthy or healhtier than others	<30	Max 3-4 days/week	Non-smoker	No exercise			Limited, but not severely		No caregiver, and not needed	75-85 years	82	84.07	77.25	79.0792
Male	75	Tertiary	City/Town	One or more adults	No children	Q2-Q4	Fair-very bad	Not limited at all	9	As healthy or healhtier than others	>=30	5+days/week	Non-smoker	Some exercise			Limited, but not severely	Limited, but not severely	No caregiver, and not needed	55-74 years	90	84.07	77.25	79.0792
Female	75	Secondary	Capital	One or more adults	No children	Q2-Q4	Very good/good	Not limited at all	10	As healthy or healhtier than others	<30	Max 3-4 days/week	Non-smoker	Some exercise			Not limited at all		No caregiver, and not needed	75-85 years	85	85.79	82.5	79.0604
Female	75	Primary	City/Town	Single adult	No children	Q2-Q4	Very good/good	Not limited at all	7	As healthy or healhtier than others	>=30	Max 3-4 days/week	Non-smoker	No exercise			Limited, but not severely	Severely limited	No caregiver, and not needed	85+ years	95	85.79	77.25	79.0604
Male	76	Tertiary	City/Town	One or more adults	No children	Q2-Q4	Fair-very bad	Not limited at all	6	As healthy or healhtier than others	>=30	5+days/week	Non-smoker	No exercise			Limited, but not severely	Limited, but not severely	No caregiver, and not needed	55-74 years	95	84.56	77.75	79.6798
Male	76	Tertiary	City/Town	One or more adults	No children	Q5	Fair-very bad	Limited, but not severely	7	As healthy or healhtier than others	>=30	Max 3-4 days/week	Non-smoker	No exercise			Limited, but not severely		Has caregiver	75-85 years	80	84.56	70.75	79.6798
Male	76	Secondary	Capital	One or more adults	No children	Q5	Very good/good	Not limited at all	8	As healthy or healhtier than others	<30	Max 3-4 days/week	Non-smoker	Some exercise			Limited, but not severely		No caregiver, and not needed	85+ years	85	84.56	77.75	79.6798
Female	76	Tertiary	City/Town	One or more adults	No children	Q2-Q4	Very good/good	Not limited at all	5	As healthy or healhtier than others	<30	Max 3-4 days/week	Non-smoker	Some exercise			Limited, but not severely		No caregiver, and not needed	75-85 years	87	86.12	77.75	79.6286
Female	76	Secondary	City/Town	One or more adults	No children	Q2-Q4	Very good/good	Not limited at all	8	As healthy or healhtier than others	>=30	Max 3-4 days/week	Non-smoker	Some exercise			Not limited at all	Limited, but not severely	No caregiver, and not needed	85+ years	92	86.12	84.75	79.6286
Female	76	Secondary	Capital	Single adult	One or more children	Q2-Q4	Fair-very bad	Limited, but not severely	1	As healthy or healhtier than others	<30	Max 3-4 days/week	Non-smoker	Some exercise			Limited, but not severely	Severely limited	No caregiver, and not needed	85+ years	90	86.12	70.75	79.6286
Male	76	Tertiary	Village	One or more adults	No children		Fair-very bad	Not limited at all	8	As healthy or healhtier than others	<30	Max 3-4 days/week	Non-smoker	Some exercise			Limited, but not severely	Severely limited	No caregiver, and not needed	85+ years	95	84.56	77.75	79.6798
Female	76	Primary	City/Town	Single adult	No children		Very good/good	Not limited at all	8	As healthy or healhtier than others	>=30	Max 3-4 days/week	Non-smoker	No exercise			Not limited at all	Limited, but not severely	No caregiver, and not needed	75-85 years	95	86.12	84.75	79.6286
Male	77	Tertiary	City/Town	One or more adults	No children	Q2-Q4	Fair-very bad	Not limited at all	5	As healthy or healhtier than others	>=30	Max 3-4 days/week	Non-smoker	Some exercise			Not limited at all		No caregiver, and not needed	75-85 years	85	85.1	82.5	80.3228
Male	78	Tertiary	Capital	Single adult	No children	Q5	Fair-very bad	Limited, but not severely	6	Less healthy than others	>=30	Max 3-4 days/week	Non-smoker	No exercise			Limited, but not severely	Severely limited	No caregiver, and not needed	75-85 years	90	85.64	72.75	80.9891
Female	78	Primary	Capital	Single adult	No children	Q2-Q4	Fair-very bad	Not limited at all	6	Less healthy than others	<30	Max 3-4 days/week	Non-smoker	No exercise			Limited, but not severely	Limited, but not severely	No caregiver, and not needed	75-85 years	90	86.86	78.75	80.9089
Male	78	Tertiary	City/Town	Single adult	No children		Very good/good	Not limited at all	7	As healthy or healhtier than others	<30	5+days/week	Non-smoker	Some exercise			Limited, but not severely		No caregiver, and not needed	75-85 years	85	85.64	78.75	80.9891
Female	79	Secondary	Capital	Single adult	No children	Q5	Very good/good	Limited, but not severely	6	As healthy or healhtier than others	<30	Max 3-4 days/week	Current smoker	No exercise			Not limited at all	Limited, but not severely	No caregiver, and not needed	55-74 years	90	87.24	84.75	81.6153
Female	79	Secondary	City/Town	Single adult	No children	Q5	Fair-very bad	Not limited at all	10	As healthy or healhtier than others	<30	Max 3-4 days/week	Non-smoker	No exercise			Limited, but not severely		Has caregiver	55-74 years	85	87.24	79.25	81.6153
Female	79	Secondary	Village	One or more adults	No children	Q2-Q4	Fair-very bad	Limited, but not severely	8	As healthy or healhtier than others	<30	Max 3-4 days/week	Current smoker	No exercise			Limited, but not severely	Limited, but not severely	No caregiver, and not needed	75-85 years	100	87.24	73.75	81.6153
Male	80	Secondary	City/Town	One or more adults	No children	Q2-Q4	Very good/good	Not limited at all	10	As healthy or healhtier than others	>=30	5+days/week	Non-smoker	No exercise					No caregiver, and not needed	75-85 years	81	86.71	80.5	82.4212
Male	80	Secondary	City/Town	One or more adults	No children	Q2-Q4	Fair-very bad	Limited, but not severely	8	As healthy or healhtier than others	>=30	5+days/week	Non-smoker	No exercise					Has caregiver	85+ years	89	86.71	74.75	82.4212
Female	80	Tertiary	Capital	Single adult	No children		Fair-very bad	Not limited at all	7	As healthy or healhtier than others	>=30	Max 3-4 days/week	Non-smoker	No exercise				Limited, but not severely	No caregiver, and not needed	85+ years	96	87.65	84.75	82.3719
Male	80	Tertiary	Village	One or more adults	No children	Q2-Q4	Very good/good	Not limited at all	8	As healthy or healhtier than others	<30	Max 3-4 days/week	Non-smoker	No exercise				Not limited at all	No caregiver, and not needed	75-85 years	95	86.71	92.5	82.4212
Male	81	Primary	Village	One or more adults	No children	Q2-Q4	Fair-very bad	Limited, but not severely	6	As healthy or healhtier than others	>=30	Max 3-4 days/week	Non-smoker	No exercise					Has caregiver	75-85 years	82	87.25	75.75	83.2073
Male	81	Secondary	City/Town	One or more adults	No children	Q2-Q4	Fair-very bad	Limited, but not severely	5	Less healthy than others	>=30	5+days/week	Non-smoker	No exercise					Has caregiver	85+ years	85	87.25	75.75	83.2073
Male	81	Tertiary	Capital	One or more adults	No children	Q5	Fair-very bad	Limited, but not severely	10	Less healthy than others	>=30	Max 3-4 days/week	Current smoker	No exercise				Limited, but not severely	No caregiver, and not needed	75-85 years	91	87.25	75.75	83.2073
Female	81	Tertiary	City/Town	Single adult	No children	Q5	Very good/good	Not limited at all	8	As healthy or healhtier than others	<30	Max 3-4 days/week	Non-smoker	Some exercise				Limited, but not severely	No caregiver, and not needed	85+ years	95	88.07	85.25	83.1854
Male	85	Tertiary	Capital	One or more adults	No children	Q2-Q4	Fair-very bad	Severely limited	7	As healthy or healhtier than others	<30	Max 3-4 days/week	Non-smoker	No exercise					Has caregiver	75-85 years	88	89.5	79.75	86.2362
